# Supplementary material for: Evolution of different rice ecotypes and genetic basis of flooding adaptability in Deepwater rice by GWAS
Source: BMC Plant Biol. 2022 Nov 14;22:526. doi: 10.1186/s12870-022-03924-y (PMC9661789; doi:10.1186/s12870-022-03924-y)
Supplement: Supplementary file 1 — Additional file 1 Table S1. Information about samples used in this study. [file 12870_2022_3924_MOESM1_ESM.xlsx]

## Sheet: Sheet1
Table S1. Information about samples used in this study
ID	Name	Ori_country	Varity_type	Status	Cultural_type	Abbr.	Sequencing data origin
B001	Heibiao	Democratic People's Republic of Korea	GJ	Landrace/Traditional cultivar	Upland	UP	3K-RG
B002	Sansuijin	Japan	GJ	Landrace/Traditional cultivar	Irrigated	IR	3K-RG
B003	Zaoshengbai	Japan	GJ	Landrace/Traditional cultivar	Irrigated	IR	3K-RG
B004	Qiuguangtengxi 104	Japan	GJ	Released/Improved/advanced cultivar	Irrigated	IR	3K-RG
B005	Wanshi	Japan	GJ	Landrace/Traditional cultivar	Irrigated	IR	3K-RG
B006	Yikong	Viet Nam	XI	Landrace/Traditional cultivar	Irrigated	IR	3K-RG
B007	Tianhandao	Viet Nam	XI	Landrace/Traditional cultivar	Irrigated	IR	3K-RG
B008	Baxiang	Viet Nam	GJ	Landrace/Traditional cultivar	Irrigated	IR	3K-RG
B009	Vietnam Zaodao	Viet Nam	XI	Landrace/Traditional cultivar	Irrigated	IR	3K-RG
B010	Malaihong	Malaysia	XI	Landrace/Traditional cultivar	Irrigated	IR	3K-RG
B011	CO 22	India	XI	Released/Improved/advanced cultivar	Irrigated	IR	3K-RG
B012	2037 (Rajahamsal)	India	XI	Released/Improved/advanced cultivar	Irrigated	IR	3K-RG
B013	Sri Lanka 1	Sri Lanka	XI	Released/Improved/advanced cultivar	Irrigated	IR	3K-RG
B014	Wuziluosi 215	Russia	GJ	Released/Improved/advanced cultivar	Irrigated	IR	3K-RG
B015	Kahamu	Romania	XI	Landrace/Traditional cultivar	Irrigated	IR	3K-RG
B016	Aomierte 168	Hungary	GJ	Released/Improved/advanced cultivar	Irrigated	IR	3K-RG
B017	Aerjituo	Bulgaria	GJ	Landrace/Traditional cultivar	Irrigated	IR	3K-RG
B018	American Huangkedao	United States of America	GJ	Landrace/Traditional cultivar	Irrigated	IR	3K-RG
B019	Buleida A-75	Mexico	XI	Released/Improved/advanced cultivar	Irrigated	IR	3K-RG
B020	Jineiyadao	Guinea	Intermediate_type	Landrace/Traditional cultivar	Irrigated	IR	3K-RG
B021	Seln 244A6-20	Australia	XI	Released/Improved/advanced cultivar	Irrigated	IR	3K-RG
B023	Gaoliqiu	Democratic People's Republic of Korea	GJ	Landrace/Traditional cultivar	Irrigated	IR	3K-RG
B024	Xianluosichi	Thailand	XI	Landrace/Traditional cultivar	Irrigated	IR	3K-RG
B025	Djanda Mandja	Indonesia	GJ	Landrace/Traditional cultivar	Irrigated	IR	3K-RG
B026	Padi Ladang Ase Polo Komek	Indonesia	XI	Released/Improved/advanced cultivar	Irrigated	IR	3K-RG
B027	C 894-21	Philippines	XI	Released/Improved/advanced cultivar	Irrigated	IR	3K-RG
B028	IR 10179-23-1-3	Philippines	XI	Released/Improved/advanced cultivar	Irrigated	IR	3K-RG
B029	Dumai	India	XI	Landrace/Traditional cultivar	Irrigated	IR	3K-RG
B030	Jaibattey	India	XI	Landrace/Traditional cultivar	Irrigated	IR	3K-RG
B031	Ngatsin	India	XI	Landrace/Traditional cultivar	Irrigated	IR	3K-RG
B032	Rohini	India	XI	Released/Improved/advanced cultivar	Irrigated	IR	3K-RG
B033	BW 293-2	Sri Lanka	XI	Released/Improved/advanced cultivar	Irrigated	IR	3K-RG
B034	Albania Rice	Albania	GJ	Landrace/Traditional cultivar	Irrigated	IR	3K-RG
B035	American Rice	United States of America	XI	Landrace/Traditional cultivar	Irrigated	IR	3K-RG
B036	Jijucas Claro	Brazil	GJ	Landrace/Traditional cultivar	Irrigated	IR	3K-RG
B037	Nanoay P.A	Argentina	GJ	Landrace/Traditional cultivar	Irrigated	IR	3K-RG
B038	Nabated A Smar	Egypt	GJ	Landrace/Traditional cultivar	Irrigated	IR	3K-RG
B039	IRAT 10	Cote d'Ivoire	XI	Released/Improved/advanced cultivar	Irrigated	IR	3K-RG
B040	K 24	Uganda	XI	Released/Improved/advanced cultivar	Irrigated	IR	3K-RG
B043	YR 83-23-11	Australia	GJ	Released/Improved/advanced cultivar	Irrigated	IR	3K-RG
B044	Santiannuo	Japan	XI	Landrace/Traditional cultivar	Irrigated	IR	3K-RG
B046	Qiutianxiaoting	Japan	GJ	Released/Improved/advanced cultivar	Irrigated	IR	3K-RG
B047	Zhenfu 8	Japan	GJ	Released/Improved/advanced cultivar	Irrigated	IR	3K-RG
B048	CISOKAN	Indonesia	XI	Released/Improved/advanced cultivar	Irrigated	IR	3K-RG
B049	Zacaodao 13	Nepal	cA (Aus)	Released/Improved/advanced cultivar	Irrigated	IR	3K-RG
B051	GZ 1368-5-4	Egypt	XI	Released/Improved/advanced cultivar	Irrigated	IR	3K-RG
B052	J 34	Madagascar	XI	Released/Improved/advanced cultivar	Irrigated	IR	3K-RG
B053	80 A 97 YR 303-304-1-3	Australia	GJ	Released/Improved/advanced cultivar	Irrigated	IR	3K-RG
B054	80050 YR 72136-43	Australia	GJ	Released/Improved/advanced cultivar	Irrigated	IR	3K-RG
B055	YR 196	Australia	GJ	Released/Improved/advanced cultivar	Irrigated	IR	3K-RG
B056	Tieganwu	China	GJ	Landrace/Traditional cultivar	Irrigated	IR	3K-RG
B057	Xiushui 115	China	GJ	Released/Improved/advanced cultivar	Irrigated	IR	3K-RG
B058	Erjiunan 1	China	XI	Released/Improved/advanced cultivar	Irrigated	IR	3K-RG
B059	Nanjing 11	China	XI	Released/Improved/advanced cultivar	Irrigated	IR	3K-RG
B060	Aijiaonante	China	XI	Released/Improved/advanced cultivar	Irrigated	IR	3K-RG
B061	Guangluai 4	China	XI	Released/Improved/advanced cultivar	Irrigated	IR	3K-RG
B062	Nantehao	China	XI	Released/Improved/advanced cultivar	Irrigated	IR	3K-RG
B063	Guizhao 2	China	XI	Released/Improved/advanced cultivar	Irrigated	IR	3K-RG
B064	Xiangzaoxian 7	China	XI	Released/Improved/advanced cultivar	Irrigated	IR	3K-RG
B065	Huangsiguizhan	China	XI	Released/Improved/advanced cultivar	Irrigated	IR	3K-RG
B066	Guangkexiangnuo	China	GJ	Landrace/Traditional cultivar	Irrigated	IR	3K-RG
B067	Funingzipigengzi	China	XI	Landrace/Traditional cultivar	Upland	UP	3K-RG
B068	Gaoyangdiandao dahongmang	China	GJ	Landrace/Traditional cultivar	Irrigated	IR	3K-RG
B069	Dandongludao	China	GJ	Landrace/Traditional cultivar	Upland	UP	3K-RG
B070	Laoguangtou 83	China	GJ	Landrace/Traditional cultivar	Irrigated	IR	3K-RG
B071	Muxiqiu	China	GJ	Landrace/Traditional cultivar	Irrigated	IR	3K-RG
B072	Qiuqianbai	China	XI	Landrace/Traditional cultivar	Irrigated	IR	3K-RG
B073	Jinxibai2	China	XI	Landrace/Traditional cultivar	Irrigated	IR	3K-RG
B074	Taishannuo	China	XI	Landrace/Traditional cultivar	Irrigated	IR	3K-RG
B075	Jinbaoyin	China	XI	Landrace/Traditional cultivar	Irrigated	IR	3K-RG
B076	Minbeiwanxian	China	XI	Landrace/Traditional cultivar	Irrigated	IR	3K-RG
B077	Yizhixiang	China	GJ	Landrace/Traditional cultivar	Irrigated	IR	3K-RG
B079	Esiniu	China	XI	Landrace/Traditional cultivar	Irrigated	IR	3K-RG
B081	Heidu 4	China	XI	Landrace/Traditional cultivar	Irrigated	IR	3K-RG
B082	Qiyuexian	China	XI	Landrace/Traditional cultivar	Irrigated	IR	3K-RG
B083	Dongtingwanxian	China	XI	Landrace/Traditional cultivar	Irrigated	IR	3K-RG
B084	Bawangbian 1	China	Intermediate_type	Landrace/Traditional cultivar	Irrigated	IR	3K-RG
B085	Xugunuo	China	XI	Landrace/Traditional cultivar	Irrigated	IR	3K-RG
B086	Muguanuo	China	Intermediate_type	Landrace/Traditional cultivar	Irrigated	IR	3K-RG
B087	Zhongnong 4	China	XI	Landrace/Traditional cultivar	Irrigated	IR	3K-RG
B088	San**Qishiluo	China	XI	Landrace/Traditional cultivar	Upland	UP	3K-RG
B089	Qitoubaigu3	China	XI	Landrace/Traditional cultivar	Irrigated	IR	3K-RG
B090	Zimi	China	XI	Landrace/Traditional cultivar	Upland	UP	3K-RG
B091	Xiaohonggu	China	XI	Landrace/Traditional cultivar	Upland	UP	3K-RG
B092	Gongju 73	China	XI	Landrace/Traditional cultivar	Upland	UP	3K-RG
B093	Qitougu	China	XI	Landrace/Traditional cultivar	Irrigated	IR	3K-RG
B094	Zinuo	China	XI	Landrace/Traditional cultivar	Irrigated	IR	3K-RG
B095	Mowangguneiza	China	XI	Landrace/Traditional cultivar	Upland	UP	3K-RG
B097	Jiienuo	China	XI	Landrace/Traditional cultivar	Upland	UP	3K-RG
B100	Hongkezhenuo	China	GJ	Landrace/Traditional cultivar	Irrigated	IR	3K-RG
B101	Yangkenuo	China	GJ	Landrace/Traditional cultivar	Irrigated	IR	3K-RG
B102	Maguzi	China	GJ	Landrace/Traditional cultivar	Irrigated	IR	3K-RG
B103	Laohongdao	China	GJ	Landrace/Traditional cultivar	Irrigated	IR	3K-RG
B104	Jiabala	China	XI	Landrace/Traditional cultivar	Irrigated	IR	3K-RG
B105	Baoxuan 21	China	XI	Released/Improved/advanced cultivar	Irrigated	IR	3K-RG
B106	Wenxiangnuo	China	XI	Landrace/Traditional cultivar	Irrigated	IR	3K-RG
B107	Dawannuo	China	XI	Landrace/Traditional cultivar	Irrigated	IR	3K-RG
B108	Xianggu	China	XI	Landrace/Traditional cultivar	Upland	UP	3K-RG
B109	Lengshuigu 2	China	GJ	Landrace/Traditional cultivar	Irrigated	IR	3K-RG
B110	Huangpinuo	China	GJ	Landrace/Traditional cultivar	Irrigated	IR	3K-RG
B111	Zimangfeie	China	GJ	Landrace/Traditional cultivar	Irrigated	IR	3K-RG
B112	Liusha 1	China	XI	Released/Improved/advanced cultivar	Irrigated	IR	3K-RG
B113	Chenwan 3	China	XI	Released/Improved/advanced cultivar	Irrigated	IR	3K-RG
B114	Chengduai 3	China	XI	Released/Improved/advanced cultivar	Irrigated	IR	3K-RG
B115	Aimakang	China	XI	Released/Improved/advanced cultivar	Irrigated	IR	3K-RG
B116	Shufeng 101	China	XI	Released/Improved/advanced cultivar	Irrigated	IR	3K-RG
B117	Lixingeng	China	GJ	Released/Improved/advanced cultivar	Irrigated	IR	3K-RG
B118	Ergangai	China	XI	Released/Improved/advanced cultivar	Irrigated	IR	3K-RG
B119	Guangluai 15-1	China	XI	Released/Improved/advanced cultivar	Irrigated	IR	3K-RG
B120	Hongwan 1	China	XI	Released/Improved/advanced cultivar	Irrigated	IR	3K-RG
B121	Luke 3	China	XI	Released/Improved/advanced cultivar	Irrigated	IR	3K-RG
B122	Liaogeng 287	China	GJ	Released/Improved/advanced cultivar	Irrigated	IR	3K-RG
B123	Zaoshuxiangheimi	China	XI	Released/Improved/advanced cultivar	Irrigated	IR	3K-RG
B124	Geng 87-304	China	GJ	Released/Improved/advanced cultivar	Irrigated	IR	3K-RG
B125	Xiangwanxian 3	China	XI	Released/Improved/advanced cultivar	Irrigated	IR	3K-RG
B126	Zaoxian 240	China	XI	Released/Improved/advanced cultivar	Irrigated	IR	3K-RG
B127	Dangyu 5	China	XI	Released/Improved/advanced cultivar	Irrigated	IR	3K-RG
B129	Hongainuo	China	XI	Landrace/Traditional cultivar	Irrigated	IR	3K-RG
B130	Wanlixian	China	XI	Landrace/Traditional cultivar	Irrigated	IR	3K-RG
B131	Aizizhan	China	XI	Landrace/Traditional cultivar	Irrigated	IR	3K-RG
B132	Xiaobaimi	China	XI	Landrace/Traditional cultivar	Irrigated	IR	3K-RG
B133	Yanshuichi	China	XI	Landrace/Traditional cultivar	Irrigated	IR	3K-RG
B134	Xishi 15	China	GJ	Landrace/Traditional cultivar	Upland	UP	3K-RG
B135	Honggenghangu3	China	XI	Landrace/Traditional cultivar	Upland	UP	3K-RG
B136	Yuyannuo	China	GJ	Landrace/Traditional cultivar	Irrigated	IR	3K-RG
B137	80B	China	XI	Released/Improved/advanced cultivar	Irrigated	IR	3K-RG
B138	Gu 154	China	XI	Released/Improved/advanced cultivar	Irrigated	IR	3K-RG
B139	IR 661-1	China	XI	Released/Improved/advanced cultivar	Irrigated	IR	3K-RG
B140	Pei C122	China	XI	Released/Improved/advanced cultivar	Irrigated	IR	3K-RG
B142	Ninghui 21	China	Intermediate_type	Released/Improved/advanced cultivar	Irrigated	IR	3K-RG
B143	76--1	China	GJ	Released/Improved/advanced cultivar	Irrigated	IR	3K-RG
B144	Huhui 628	China	GJ	Released/Improved/advanced cultivar	Irrigated	IR	3K-RG
B145	Teqingxuanhui	China	XI	Released/Improved/advanced cultivar	Irrigated	IR	3K-RG
B146	JWR 221	China	XI	Released/Improved/advanced cultivar	Irrigated	IR	3K-RG
B148	Lengshuinuo	China	GJ	Landrace/Traditional cultivar	Irrigated	IR	3K-RG
B149	Haoxiang	China	XI	Landrace/Traditional cultivar	Irrigated	IR	3K-RG
B150	L 301B	China	XI	Released/Improved/advanced cultivar	Irrigated	IR	3K-RG
B151	Jinnante 43B	China	XI	Released/Improved/advanced cultivar	Irrigated	IR	3K-RG
B152	Zaoshunonghu 6	China	GJ	Released/Improved/advanced cultivar	Irrigated	IR	3K-RG
B153	Qingsiai 16B	China	XI	Released/Improved/advanced cultivar	Irrigated	IR	3K-RG
B154	Liming B	China	GJ	Released/Improved/advanced cultivar	Irrigated	IR	3K-RG
B155	Baoxie-7B	China	XI	Released/Improved/advanced cultivar	Irrigated	IR	3K-RG
B156	G Zhenshan 97B	China	XI	Released/Improved/advanced cultivar	Irrigated	IR	3K-RG
B157	88B	China	XI	Released/Improved/advanced cultivar	Irrigated	IR	3K-RG
B158	Taizhong 65/taizhongHR539	Taiwan	Intermediate_type	Landrace/Traditional cultivar	Irrigated	IR	3K-RG
B159	Taizhongzailai 1/taizhong65	Taiwan	XI	Released/Improved/advanced cultivar	Irrigated	IR	3K-RG
B160	Shuiyuan 300Li	China	GJ	Landrace/Traditional cultivar	Irrigated	IR	3K-RG
B161	Yelicanghua	China	GJ	Landrace/Traditional cultivar	Irrigated	IR	3K-RG
B162	Baigedao	China	GJ	Landrace/Traditional cultivar	Irrigated	IR	3K-RG
B163	Liushizao	China	XI	Landrace/Traditional cultivar	Irrigated	IR	3K-RG
B164	Qingke	China	cA (Aus)	Landrace/Traditional cultivar	Upland	UP	3K-RG
B165	Haohuangla	China	XI	Landrace/Traditional cultivar	Irrigated	IR	3K-RG
B166	Jianghuadao	Democratic People's Republic of Korea	GJ	Landrace/Traditional cultivar	Irrigated	IR	3K-RG
B167	Qingjinzaosheng	Democratic People's Republic of Korea	GJ	Landrace/Traditional cultivar	Irrigated	IR	3K-RG
B168	Zhuyuan	Japan	GJ	Landrace/Traditional cultivar	Irrigated	IR	3K-RG
B169	Ailuyu	Japan	GJ	Landrace/Traditional cultivar	Irrigated	IR	3K-RG
B170	Hongse 90	Russia	GJ	Released/Improved/advanced cultivar	Irrigated	IR	3K-RG
B171	Linguo	Italy	GJ	Landrace/Traditional cultivar	Irrigated	IR	3K-RG
B173	Tjantajan	Indonesia	Intermediate_type	Landrace/Traditional cultivar	Irrigated	IR	3K-RG
B176	BRC 25-146-2-1	Bangladesh	XI	Released/Improved/advanced cultivar	Irrigated	IR	3K-RG
B179	Keluoduo B	France	GJ	Released/Improved/advanced cultivar	Irrigated	IR	3K-RG
B180	P1790-5-1M-4-5M-1B-3M-B	Columbia	XI	Released/Improved/advanced cultivar	Irrigated	IR	3K-RG
B181	71011	Australia	XI	Released/Improved/advanced cultivar	Irrigated	IR	3K-RG
B182	Chimao	Japan	GJ	Landrace/Traditional cultivar	Irrigated	IR	3K-RG
B183	Qingnuo Kyohatamochi	Japan	GJ	Landrace/Traditional cultivar	Upland	UP	3K-RG
B184	CHANH 148	Viet Nam	XI	Released/Improved/advanced cultivar	Irrigated	IR	3K-RG
B185	SLK 2-18-2	Lao People's Democratic Republic	XI	Released/Improved/advanced cultivar	Irrigated	IR	3K-RG
B187	RP 1570-44-1	India	XI	Released/Improved/advanced cultivar	Irrigated	IR	3K-RG
B188	IRAT 36	Cote d'Ivoire	GJ	Released/Improved/advanced cultivar	Irrigated	IR	3K-RG
B189	IRAT 669	Cote d'Ivoire	GJ	Released/Improved/advanced cultivar	Irrigated	IR	3K-RG
B190	ITA 221	Nigeria	GJ	Released/Improved/advanced cultivar	Irrigated	IR	3K-RG
B191	80 A 60 YR 71009-1-5	Australia	GJ	Released/Improved/advanced cultivar	Irrigated	IR	3K-RG
B193	C.MEDIO 7	Cuba	XI	Released/Improved/advanced cultivar	Irrigated	IR	3K-RG
B194	ECIA 179-S13	Cuba	XI	Released/Improved/advanced cultivar	Irrigated	IR	3K-RG
B195	PMS 10B	India	XI	Released/Improved/advanced cultivar	Irrigated	IR	3K-RG
B197	Taizhongxianxuan 2	Taiwan	XI	Released/Improved/advanced cultivar	Irrigated	IR	3K-RG
B198	Jiefangxian	China	XI	Landrace/Traditional cultivar	Irrigated	IR	3K-RG
B199	Hongmisandan	China	GJ	Landrace/Traditional cultivar	Irrigated	IR	3K-RG
B200	Jinyou 1	China	XI	Released/Improved/advanced cultivar	Irrigated	IR	3K-RG
B201	Chengnongshuijing	China	XI	Released/Improved/advanced cultivar	Irrigated	IR	3K-RG
B202	Baoxie 123B	China	XI	Released/Improved/advanced cultivar	Irrigated	IR	3K-RG
B203	Biwusheng	China	XI	Admixture	Irrigated	IR	3K-RG
B204	Longhuamaohu	China	GJ	Landrace/Traditional cultivar	Irrigated	IR	3K-RG
B205	Cunsanli	China	GJ	Landrace/Traditional cultivar	Upland	UP	3K-RG
B207	Aihechi	China	XI	Landrace/Traditional cultivar	Irrigated	IR	3K-RG
B208	Lucaihao	China	XI	Landrace/Traditional cultivar	Irrigated	IR	3K-RG
B210	Nanxiongzaoyouzhan	China	XI	Landrace/Traditional cultivar	Irrigated	IR	3K-RG
B212	Chikenuo	China	GJ	Landrace/Traditional cultivar	Irrigated	IR	3K-RG
B213	Liuyenian	China	XI	Landrace/Traditional cultivar	Irrigated	IR	3K-RG
B214	Xuanenchangtanqingzhan	China	XI	Landrace/Traditional cultivar	Irrigated	IR	3K-RG
B215	Hongqi 5	China	GJ	Landrace/Traditional cultivar	Irrigated	IR	3K-RG
B216	Hanmadao4	China	XI	Landrace/Traditional cultivar	Upland	UP	3K-RG
B217	Honggu	China	XI	Landrace/Traditional cultivar	Irrigated	IR	3K-RG
B218	Wuzidui	China	GJ	Landrace/Traditional cultivar	Irrigated	IR	3K-RG
B219	Haolai	China	XI	Landrace/Traditional cultivar	Irrigated	IR	3K-RG
B221	Fanhaopi	China	XI	Landrace/Traditional cultivar	Upland	UP	3K-RG
B222	Beizinuo	China	XI	Landrace/Traditional cultivar	Irrigated	IR	3K-RG
B223	Cungunuo	China	GJ	Landrace/Traditional cultivar	Irrigated	IR	3K-RG
B224	Younian	China	XI	Landrace/Traditional cultivar	Upland	UP	3K-RG
B225	Guantuibaihe 1	China	GJ	Landrace/Traditional cultivar	Irrigated	IR	3K-RG
B227	Menjiagao 1	China	XI	Landrace/Traditional cultivar	Upland	UP	3K-RG
B228	Haobayong 1	China	GJ	Landrace/Traditional cultivar	Upland	UP	3K-RG
B229	Menjiading 2	China	XI	Landrace/Traditional cultivar	Upland	UP	3K-RG
B230	Banjiemang2	China	GJ	Landrace/Traditional cultivar	Irrigated	IR	3K-RG
B231	Dongtingwanxian	China	XI	Landrace/Traditional cultivar	Irrigated	IR	3K-RG
B232	Xiangaizao 10hao	China	XI	Released/Improved/advanced cultivar	Irrigated	IR	3K-RG
B233	Xiangwanxian 1	China	XI	Released/Improved/advanced cultivar	Irrigated	IR	3K-RG
B234	Aituogu 151	China	XI	Released/Improved/advanced cultivar	Irrigated	IR	3K-RG
B235	Zhonghua 8	China	GJ	Released/Improved/advanced cultivar	Irrigated	IR	3K-RG
B236	Jindao 1	China	GJ	Released/Improved/advanced cultivar	Irrigated	IR	3K-RG
B238	Momi	China	XI	Released/Improved/advanced cultivar	Irrigated	IR	3K-RG
B239	Zhendao 232	China	XI	Released/Improved/advanced cultivar	Irrigated	IR	3K-RG
B240	Zhengdao 5	China	GJ	Released/Improved/advanced cultivar	Irrigated	IR	3K-RG
B241	Lamujia	China	GJ	Landrace/Traditional cultivar	Upland	UP	3K-RG
B242	Gui 630	China	XI	Released/Improved/advanced cultivar	Irrigated	IR	3K-RG
B243	Huhui 91269	China	cA (Aus)	Released/Improved/advanced cultivar	Irrigated	IR	3K-RG
B244	Xiangdao	China	XI	Landrace/Traditional cultivar	Irrigated	IR	3K-RG
B245	Shanjiugu	China	GJ	Landrace/Traditional cultivar	Upland	UP	3K-RG
B246	Laozaogu	China	XI	Landrace/Traditional cultivar	Upland	UP	3K-RG
B247	Jinnante B	China	XI	Released/Improved/advanced cultivar	Irrigated	IR	3K-RG
B248	Zhuzhen B	China	XI	Released/Improved/advanced cultivar	Irrigated	IR	3K-RG
B249	Chaoyangyihao B	China	XI	Released/Improved/advanced cultivar	Irrigated	IR	3K-RG
B250	Annongwangeng B	China	GJ	Released/Improved/advanced cultivar	Irrigated	IR	3K-RG
B252	Xiangai B	China	XI	Released/Improved/advanced cultivar	Irrigated	IR	3K-RG
B253	Jiangnongzao 1 B	China	XI	Released/Improved/advanced cultivar	Irrigated	IR	3K-RG
B254	Jinghu3 B	China	XI	Released/Improved/advanced cultivar	Irrigated	IR	3K-RG
B255	Dianrui 409B	China	XI	Released/Improved/advanced cultivar	Irrigated	IR	3K-RG
B258	Xingguo	China	GJ	Landrace/Traditional cultivar	Irrigated	IR	3K-RG
B259	Leihuozhan	China	XI	Landrace/Traditional cultivar	Irrigated	IR	3K-RG
B260	Mamagu	China	XI	Landrace/Traditional cultivar	Irrigated	IR	3K-RG
B261	Meihuanuo	China	XI	Landrace/Traditional cultivar	Irrigated	IR	3K-RG
B263	Weiguo	China	GJ	Landrace/Traditional cultivar	Irrigated	IR	3K-RG
B264	Sanbaili	China	XI	Landrace/Traditional cultivar	Irrigated	IR	3K-RG
B265	Wukezhan	China	XI	Landrace/Traditional cultivar	Irrigated	IR	3K-RG
B266	Haomake (K)	China	GJ	Landrace/Traditional cultivar	Upland	UP	3K-RG
B268	Nangaogu	China	XI	Landrace/Traditional cultivar	Irrigated	IR	3K-RG
CX6	C418	China	Intermediate_type	Admixture	Irrigated	IR	3K-RG
CX8	Chenghui 448	China	XI	Admixture	Irrigated	IR	3K-RG
CX9	Fengaizhan	China	XI	Admixture	Irrigated	IR	3K-RG
CX10	Gang 46B	China	XI	Admixture	Irrigated	IR	3K-RG
CX12	Huagengxian 74	China	XI	Admixture	Irrigated	IR	3K-RG
CX14	Chennong 265	China	GJ	Admixture	Irrigated	IR	3K-RG
CX15	Y 134	China	XI	Admixture	Irrigated	IR	3K-RG
CX16	Yuan jing 7	China	GJ	Admixture	Irrigated	IR	3K-RG
CX17	Yuexiangzhan	China	XI	Admixture	Irrigated	IR	3K-RG
CX18	Zaoxian 14	China	XI	Admixture	Irrigated	IR	3K-RG
CX19	Zhong 413	China	XI	Admixture	Irrigated	IR	3K-RG
CX20	Zihui 100	China	XI	Admixture	Irrigated	IR	3K-RG
CX44	IR 58025 B	Philippines	XI	Admixture	Irrigated	IR	3K-RG
CX47	Diangeng	China	GJ	Admixture	Irrigated	IR	3K-RG
CX53	Jiangxisimiao	China	XI	Admixture	Irrigated	IR	3K-RG
CX56	Yunguang 8	China	GJ	Admixture	Irrigated	IR	3K-RG
CX60	Basmati	Pakistan	XI	Admixture	Irrigated	IR	3K-RG
CX77	Lemont	United States of America	GJ	Admixture	Irrigated	IR	3K-RG
CX120	TKM 6	India	XI	Admixture	Irrigated	IR	3K-RG
CX133	Zhengshan97	China	XI	Admixture	Irrigated	IR	3K-RG
CX140	Nipponbare	Japan	GJ	Admixture	Irrigated	IR	3K-RG
CX161	IR 42	Philippines	XI	Admixture	Irrigated	IR	3K-RG
CX162	TN1	Taiwan	XI	Admixture	Irrigated	IR	3K-RG
CX165	Wuyugeng 3	China	GJ	Admixture	Irrigated	IR	3K-RG
CX211	M 3122	China	GJ	Admixture	Irrigated	IR	3K-RG
CX212	Nongken 58	Japan	GJ	Admixture	Irrigated	IR	3K-RG
CX221	Zhongyouzao 81	China	XI	Admixture	Irrigated	IR	3K-RG
CX227	KASALATH	India	cA (Aus)	Admixture	Irrigated	IR	3K-RG
CX228	Bala	India	XI	Admixture	Irrigated	IR	3K-RG
CX247	IRAT 144	Indonesia	XI	Admixture	Irrigated	IR	3K-RG
CX251	Xudao 4	China	GJ	Admixture	Irrigated	IR	3K-RG
CX274	IR 26	Philippines	XI	Admixture	Irrigated	IR	3K-RG
CX278	IR 68	Philippines	XI	Admixture	Irrigated	IR	3K-RG
CX282	Lijiangxintuanheigu	China	GJ	Admixture	Irrigated	IR	3K-RG
CX284	Han 502	China	GJ	Admixture	Upland	UP	3K-RG
CX287	C52	China	GJ	Admixture	Irrigated	IR	3K-RG
CX291	D 15	China	XI	Admixture	Irrigated	IR	3K-RG
CX304	Luyin 46	China	XI	Admixture	Upland	UP	3K-RG
CX305	ZH 5	China	XI	Admixture	Irrigated	IR	3K-RG
CX307	HP 121	China	GJ	Admixture	Irrigated	IR	3K-RG
CX313	R106	China	XI	Admixture	Irrigated	IR	3K-RG
CX315	Zidao	China	GJ	Admixture	Irrigated	IR	3K-RG
CX316	MR 39	Malaysia	Intermediate_type	Admixture	Irrigated	IR	3K-RG
CX317	MR 19	China	GJ	Admixture	Irrigated	IR	3K-RG
CX329	Jinchuanyihao	China	GJ	Admixture	Irrigated	IR	3K-RG
CX330	Yueguang	Japan	GJ	Admixture	Irrigated	IR	3K-RG
CX340	Hua 564	China	XI	Admixture	Irrigated	IR	3K-RG
CX341	Hua 565	China	XI	Admixture	Irrigated	IR	3K-RG
CX344	Hexi 41	China	GJ	Admixture	Irrigated	IR	3K-RG
CX345	Yungeng 23	China	GJ	Admixture	Irrigated	IR	3K-RG
CX350	Wuyugeng 20	China	GJ	Admixture	Irrigated	IR	3K-RG
CX356	Yandao 8	China	GJ	Admixture	Irrigated	IR	3K-RG
CX359	Yunlu 103	China	GJ	Admixture	Upland	UP	3K-RG
CX368	N 22	India	cA (Aus)	Admixture	Irrigated	IR	3K-RG
CX370	Chenghui 727	China	XI	Admixture	Irrigated	IR	3K-RG
CX378	Huhan 15	China	XI	Admixture	Upland	UP	3K-RG
CX380	Yandao 9	China	GJ	Admixture	Irrigated	IR	3K-RG
CX389	Jinyuan 85	China	GJ	Admixture	Irrigated	IR	3K-RG
CX393	Huangsizhan	China	XI	Admixture	Irrigated	IR	3K-RG
CX396	Guandong 194 (Soft Rice)	Japan	GJ	Admixture	Irrigated	IR	3K-RG
CX534	Tongnian 1	China	GJ	Admixture	Irrigated	IR	3K-RG
CX548	Zhongjian 100	China	XI	Admixture	Irrigated	IR	3K-RG
IRIS_313-7883	GANIGI::IRGC 48698-C1	Indonesia	GJ	Landrace/Traditional cultivar	Upland	UP	3K-RG
IRIS_313-7885	GOGO::IRGC 43390-C1	Indonesia	GJ	Landrace/Traditional cultivar	Upland	UP	3K-RG
IRIS_313-8256	GERDEH::IRGC 32301-1	Iran	GJ	Landrace/Traditional cultivar	Rainfed-lowland	RL	3K-RG
IRIS_313-8279	SAWAH::IRGC 71612-1	Malaysia	GJ	Landrace/Traditional cultivar	Upland	UP	3K-RG
IRIS_313-8283	KOYRA::IRGC 77267-1	Bangladesh	cA (Aus)	Landrace/Traditional cultivar	Deepwater	DW	3K-RG
IRIS_313-8291	KEDOT::IRGC 66568-1	Indonesia	XI	Landrace/Traditional cultivar	Rainfed-lowland	RL	3K-RG
IRIS_313-8293	SAGNADE::IRGC 15801-1	Senegal	XI	NA	Upland	UP	3K-RG
IRIS_313-8303	SURMATIYA::IRGC 74779-1	India	XI	Landrace/Traditional cultivar	Upland	UP	3K-RG
IRIS_313-8306	PULUTHI KARAN (MIXED)::IRGC 77530-1	India	XI	Landrace/Traditional cultivar	Rainfed-lowland	RL	3K-RG
IRIS_313-8312	BATU::IRGC 71508-1	Malaysia	XI	Landrace/Traditional cultivar	Rainfed-lowland	RL	3K-RG
IRIS_313-8321	BHADOIA 303::IRGC 6588-1	Bangladesh	cA (Aus)	Breeding and inbred line	Deepwater	DW	3K-RG
IRIS_313-8342	KURULU WEE (WHITE)::IRGC 66518-1	Sri Lanka	cA (Aus)	Landrace/Traditional cultivar	Rainfed-lowland	RL	3K-RG
IRIS_313-8349	LATA MONA::IRGC 49333-1	Bangladesh	XI	Landrace/Traditional cultivar	Deepwater	DW	3K-RG
IRIS_313-8356	BLICCA::IRGC 47151-1	Philippines	GJ	Landrace/Traditional cultivar	Upland	UP	3K-RG
IRIS_313-8381	PURAK SIRIBA::IRGC 71598-1	Malaysia	GJ	Landrace/Traditional cultivar	Upland	UP	3K-RG
IRIS_313-8410	JABOR SAIL::IRGC 66831-1	Bangladesh	cA (Aus)	Landrace/Traditional cultivar	Rainfed-lowland	RL	3K-RG
IRIS_313-8457	SARA::IRGC 66631-1	Indonesia	XI	Landrace/Traditional cultivar	Rainfed-lowland	RL	3K-RG
IRIS_313-8474	PAH WEAN::IRGC 78276-1	Thailand	XI	Landrace/Traditional cultivar	Rainfed-lowland	RL	3K-RG
IRIS_313-8485	NAM SA GUI 19::IRGC 11462-1	Thailand	XI	Landrace/Traditional cultivar	Deepwater	DW	3K-RG
IRIS_313-8492	KUNENG::IRGC 71545-1	Malaysia	XI	Landrace/Traditional cultivar	Rainfed-lowland	RL	3K-RG
IRIS_313-8493	MELABOH::IRGC 66597-1	Indonesia	XI	Landrace/Traditional cultivar	Irrigated	IR	3K-RG
IRIS_313-8509	PUILLIPINA KATARI::IRGC 77293-1	Bangladesh	XI	Landrace/Traditional cultivar	Rainfed-lowland	RL	3K-RG
IRIS_313-8514	DAA MANSA::IRGC 67559-1	Ghana	XI	Landrace/Traditional cultivar	Rainfed-lowland	RL	3K-RG
IRIS_313-8519	MANDASHERPO::IRGC 64913-1	Bhutan	GJ	Landrace/Traditional cultivar	Irrigated	IR	3K-RG
IRIS_313-8523	OS 4::IRGC 11335-1	Nigeria	GJ	NA	Upland	UP	3K-RG
IRIS_313-8530	DHANE BURWA::IRGC 10105-1	India	XI	Landrace/Traditional cultivar	Upland	UP	3K-RG
IRIS_313-8536	NG KARAN DE::IRGC 43489-1	Indonesia	XI	Landrace/Traditional cultivar	Rainfed-lowland	RL	3K-RG
IRIS_313-8565	YAHNG LEU::IRGC 78279-1	Thailand	GJ	Landrace/Traditional cultivar	Upland	UP	3K-RG
IRIS_313-8571	ES 21::IRGC 56171-1	Tanzania	XI	Landrace/Traditional cultivar	Swamp	Sw	3K-RG
IRIS_313-8572	ONOY::IRGC 55418-1	Philippines	GJ	Landrace/Traditional cultivar	Rainfed-lowland	RL	3K-RG
IRIS_313-8578	KHAU TRA BONG::IRGC 78342-1	Viet Nam	GJ	Landrace/Traditional cultivar	Upland	UP	3K-RG
IRIS_313-8580	DAM::IRGC 23710-1	Thailand	GJ	Landrace/Traditional cultivar	Upland	UP	3K-RG
IRIS_313-8594	MINATANDA::IRGC 74613-1	Philippines	GJ	Landrace/Traditional cultivar	Upland	UP	3K-RG
IRIS_313-8608	SI HAO NDURIA::IRGC 66649-1	Indonesia	XI	Landrace/Traditional cultivar	Irrigated	IR	3K-RG
IRIS_313-8632	PATMADHAI 1::IRGC 77292-1	Bangladesh	XI	Landrace/Traditional cultivar	Rainfed-lowland	RL	3K-RG
IRIS_313-8638	Na souan::IRGC 11889-1	Lao People's Democratic Republic	XI	NA	Rainfed-lowland	RL	3K-RG
IRIS_313-8643	DAJA::IRGC 17440-1	Indonesia	XI	Landrace/Traditional cultivar	Upland	UP	3K-RG
IRIS_313-8655	TAK::IRGC 73124-1	Pakistan	cA (Aus)	Landrace/Traditional cultivar	Irrigated	IR	3K-RG
IRIS_313-8664	SITORU::IRGC 66669-1	Indonesia	GJ	Landrace/Traditional cultivar	Upland	UP	3K-RG
IRIS_313-8669	CALROSE 76::IRGC 34275-1	United States of America	GJ	Released/Improved/advanced cultivar	Upland	UP	3K-RG
IRIS_313-8683	JOTA BITCHI 1::IRGC 77253-1	Bangladesh	XI	Landrace/Traditional cultivar	Rainfed-lowland	RL	3K-RG
IRIS_313-8694	TRES MESES::IRGC 6464-1	Brazil	GJ	Landrace/Traditional cultivar	Upland	UP	3K-RG
IRIS_313-8699	BALASURIYA A::IRGC 66509-1	Sri Lanka	XI	Landrace/Traditional cultivar	Rainfed-lowland	RL	3K-RG
IRIS_313-8704	ROPA::IRGC 74774-1	India	XI	Landrace/Traditional cultivar	Rainfed-lowland	RL	3K-RG
IRIS_313-8713	NELI::IRGC 66603-1	Indonesia	XI	Landrace/Traditional cultivar	Irrigated	IR	3K-RG
IRIS_313-8721	HOLOI BASH (SOLOI BASH)::IRGC 64778-1	Bangladesh	cA (Aus)	Landrace/Traditional cultivar	Rainfed-lowland	RL	3K-RG
IRIS_313-8723	KUTAI PAYA::IRGC 19528-1	Malaysia	XI	Landrace/Traditional cultivar	Upland	UP	3K-RG
IRIS_313-8731	NIBARI::IRGC 67742-1	India	XI	Landrace/Traditional cultivar	Deepwater	DW	3K-RG
IRIS_313-8733	NOLOS::IRGC 77285-1	Bangladesh	XI	Landrace/Traditional cultivar	Deepwater	DW	3K-RG
IRIS_313-8735	NEP NGAU::IRGC 78369-1	Viet Nam	GJ	Landrace/Traditional cultivar	Irrigated	IR	3K-RG
IRIS_313-8754	TYPE 50::IRGC 74782-1	India	XI	Landrace/Traditional cultivar	Upland	UP	3K-RG
IRIS_313-8765	TIMMURAY::IRGC 67857-1	Bhutan	cB (Bas)	Landrace/Traditional cultivar	Irrigated	IR	3K-RG
IRIS_313-8767	SIDIK::IRGC 66643-1	Indonesia	XI	Landrace/Traditional cultivar	Rainfed-lowland	RL	3K-RG
IRIS_313-8768	MOROFIN::IRGC 56698-1	Cote d'Ivoire	GJ	Landrace/Traditional cultivar	Upland	UP	3K-RG
IRIS_313-8769	KOSAGI::IRGC 57692-1	Guinea	GJ	Landrace/Traditional cultivar	Upland	UP	3K-RG
IRIS_313-8791	ARANG::IRGC 43322-1	Indonesia	XI	Landrace/Traditional cultivar	Rainfed-lowland	RL	3K-RG
IRIS_313-8796	DUDH KADAR::IRGC 67707-1	India	XI	Landrace/Traditional cultivar	Upland	UP	3K-RG
IRIS_313-8811	KATUNG::IRGC 71536-1	Malaysia	XI	Landrace/Traditional cultivar	Rainfed-lowland	RL	3K-RG
IRIS_313-8814	SHANKA::IRGC 67848-1	Bhutan	cB (Bas)	Landrace/Traditional cultivar	Irrigated	IR	3K-RG
IRIS_313-8815	JANA (NAM)::IRGC 64897-1	Bhutan	GJ	Landrace/Traditional cultivar	Irrigated	IR	3K-RG
IRIS_313-8831	KETAN KUNANG KUNENG::IRGC 48730-1	Indonesia	XI	Landrace/Traditional cultivar	Rainfed-lowland	RL	3K-RG
IRIS_313-8850	ASHMBER::IRGC 27522-1	Bangladesh	XI	Landrace/Traditional cultivar	Upland	UP	3K-RG
IRIS_313-8854	CHAKOL::IRGC 77226-1	Bangladesh	XI	Landrace/Traditional cultivar	Rainfed-lowland	RL	3K-RG
IRIS_313-8857	KAMNAM::IRGC 64902-1	Bhutan	GJ	Landrace/Traditional cultivar	Irrigated	IR	3K-RG
IRIS_313-8873	PAOTSUPAGAIAHON::IRGC 17072-1	Taiwan	Intermediate_type	NA	Upland	UP	3K-RG
IRIS_313-8883	LOMPUG::IRGC 71559-1	Malaysia	GJ	Landrace/Traditional cultivar	Upland	UP	3K-RG
IRIS_313-8894	LEKATAN::IRGC 71554-1	Malaysia	GJ	Landrace/Traditional cultivar	Upland	UP	3K-RG
IRIS_313-8895	LEUANG DAM::IRGC 78267-1	Thailand	XI	Landrace/Traditional cultivar	Rainfed-lowland	RL	3K-RG
IRIS_313-8930	MUKKALA BAZAL::IRGC 77279-1	Bangladesh	XI	Landrace/Traditional cultivar	Rainfed-lowland	RL	3K-RG
IRIS_313-8955	LASAT PUTIH::IRGC 44076-1	Malaysia	GJ	Landrace/Traditional cultivar	Upland	UP	3K-RG
IRIS_313-8963	BATHURI::IRGC 25838-1	Bangladesh	cA (Aus)	Landrace/Traditional cultivar	Upland	UP	3K-RG
IRIS_313-8978	IE MATA CICEM::IRGC 66562-1	Indonesia	XI	Landrace/Traditional cultivar	Rainfed-lowland	RL	3K-RG
IRIS_313-8985	KHAO' HAWM::IRGC 78257-1	Thailand	XI	Landrace/Traditional cultivar	Rainfed-lowland	RL	3K-RG
IRIS_313-8987	SERIBU::IRGC 71615-1	Malaysia	XI	Landrace/Traditional cultivar	Upland	UP	3K-RG
IRIS_313-8988	BANIKAT::IRGC 67720-1	India	XI	Landrace/Traditional cultivar	Rainfed-lowland	RL	3K-RG
IRIS_313-8998	SIGAE::IRGC 66645-1	Indonesia	GJ	Landrace/Traditional cultivar	Upland	UP	3K-RG
IRIS_313-9019	KAM PAI::IRGC 78245-1	Thailand	XI	Landrace/Traditional cultivar	Rainfed-lowland	RL	3K-RG
IRIS_313-9020	LEUANG CHAIYAPHUM::IRGC 78266-1	Thailand	XI	Landrace/Traditional cultivar	Rainfed-lowland	RL	3K-RG
IRIS_313-9032	KHAO GRADOOK CHAHNG::IRGC 17111-1	Thailand	XI	NA	Deepwater	DW	3K-RG
IRIS_313-9044	IR 2071-586-5-6-3::IRGC 39291-1	Philippines	XI	Released/Improved/advanced cultivar	Irrigated	IR	3K-RG
IRIS_313-9048	TSCHINANANGKA::IRGC 64935-1	Bhutan	GJ	Landrace/Traditional cultivar	Irrigated	IR	3K-RG
IRIS_313-9050	ANGKARONG::IRGC 71493-1	Malaysia	GJ	Landrace/Traditional cultivar	Upland	UP	3K-RG
IRIS_313-9054	BIDAPIK::IRGC 43354-1	Indonesia	XI	Landrace/Traditional cultivar	Rainfed-lowland	RL	3K-RG
IRIS_313-9091	SINNA SITHIRA KALI::IRGC 51064-1	Sri Lanka	XI	Landrace/Traditional cultivar	Upland	UP	3K-RG
IRIS_313-9097	CANTIK PAUN::IRGC 66538-1	Indonesia	XI	Landrace/Traditional cultivar	Rainfed-lowland	RL	3K-RG
IRIS_313-9098	SI MERIA::IRGC 66659-1	Indonesia	XI	Landrace/Traditional cultivar	Rainfed-lowland	RL	3K-RG
IRIS_313-9101	DARAWAL::IRGC 71514-1	Malaysia	Intermediate_type	Landrace/Traditional cultivar	Upland	UP	3K-RG
IRIS_313-9102	MANUS::IRGC 71570-1	Malaysia	XI	Landrace/Traditional cultivar	Tidal wetland	TW	3K-RG
IRIS_313-9156	DHOLA AMAN (LOWLAND AMAN)::IRGC 8341-1	Bangladesh	XI	Released/Improved/advanced cultivar	Rainfed-lowland	RL	3K-RG
IRIS_313-9160	THIERNO BANDE::IRGC 16009-1	Senegal	XI	NA	Upland	UP	3K-RG
IRIS_313-9187	WANGKOD::IRGC 71646-1	Malaysia	XI	Landrace/Traditional cultivar	Upland	UP	3K-RG
IRIS_313-9188	TUMBA::IRGC 66681-1	Indonesia	XI	Landrace/Traditional cultivar	Irrigated	IR	3K-RG
IRIS_313-9198	KHAO PONG AEV::IRGC 29820-1	Lao People's Democratic Republic	XI	NA	Upland	UP	3K-RG
IRIS_313-9218	KALO CHAKOL::IRGC 77258-1	Bangladesh	XI	Landrace/Traditional cultivar	Rainfed-lowland	RL	3K-RG
IRIS_313-9239	RIMBUN::IRGC 43741-1	Indonesia	GJ	Landrace/Traditional cultivar	Upland	UP	3K-RG
IRIS_313-9243	MACAN BINUNDOK::IRGC 8245-1	Philippines	XI	NA	Upland	UP	3K-RG
IRIS_313-9251	JANDA LAOR::IRGC 48552-1	Indonesia	XI	Landrace/Traditional cultivar	Rainfed-lowland	RL	3K-RG
IRIS_313-9258	MAKRO::IRGC 74763-1	India	XI	Landrace/Traditional cultivar	Rainfed-lowland	RL	3K-RG
IRIS_313-9281	KHAO KAI::IRGC 78251-1	Thailand	XI	Landrace/Traditional cultivar	Rainfed-lowland	RL	3K-RG
IRIS_313-9283	TAK SUFAID::IRGC 73127-1	Pakistan	cA (Aus)	Landrace/Traditional cultivar	Irrigated	IR	3K-RG
IRIS_313-9301	KETAN DONGGO::IRGC 54201-1	Indonesia	GJ	Landrace/Traditional cultivar	Rainfed-lowland	RL	3K-RG
IRIS_313-9310	PUTEH KACA::IRGC 66614-1	Indonesia	XI	Landrace/Traditional cultivar	Rainfed-lowland	RL	3K-RG
IRIS_313-9325	SADA RUPA::IRGC 77299-1	Bangladesh	XI	Landrace/Traditional cultivar	Rainfed-lowland	RL	3K-RG
IRIS_313-9368	CHANDARHAT::IRGC 25845-1	Bangladesh	cA (Aus)	Landrace/Traditional cultivar	Upland	UP	3K-RG
IRIS_313-9375	PULUTAN::IRGC 71596-1	Malaysia	GJ	Landrace/Traditional cultivar	Upland	UP	3K-RG
IRIS_313-9389	KINANDANG BUSIKSIK::IRGC 74607-1	Philippines	GJ	Landrace/Traditional cultivar	Upland	UP	3K-RG
IRIS_313-9402	PA FADAYA::IRGC 58524-1	Sierra Leone	XI	Landrace/Traditional cultivar	Swamp	Sw	3K-RG
IRIS_313-9405	INGSA BELANAK::IRGC 43402-1	Indonesia	GJ	Landrace/Traditional cultivar	Rainfed-lowland	RL	3K-RG
IRIS_313-9406	LEUANG SAWED::IRGC 78268-1	Thailand	XI	Landrace/Traditional cultivar	Rainfed-lowland	RL	3K-RG
IRIS_313-9409	GUMPANGAR::IRGC 71524-1	Malaysia	XI	Landrace/Traditional cultivar	Rainfed-lowland	RL	3K-RG
IRIS_313-9422	CHUNGUR BALI::IRGC 25855-1	Bangladesh	cA (Aus)	Landrace/Traditional cultivar	Upland	UP	3K-RG
IRIS_313-9423	AGUYOD::IRGC 67423-1	Philippines	GJ	Landrace/Traditional cultivar	Upland	UP	3K-RG
IRIS_313-9445	KOIYA DIGHA::IRGC 63517-1	Bangladesh	Intermediate_type	Landrace/Traditional cultivar	Deepwater	DW	3K-RG
IRIS_313-9449	JAMBALI::IRGC 73101-1	Pakistan	cA (Aus)	Landrace/Traditional cultivar	Irrigated	IR	3K-RG
IRIS_313-9461	KARANTABA 1::IRGC 15924-1	Senegal	XI	NA	Upland	UP	3K-RG
IRIS_313-9470	SAHULO FACHE SOYO::IRGC 66630-1	Indonesia	GJ	Landrace/Traditional cultivar	Upland	UP	3K-RG
IRIS_313-9484	CHNNOR::IRGC 67485-1	India	XI	NA	Upland	UP	3K-RG
IRIS_313-9503	BINUHANGIN::IRGC 67429-1	Philippines	XI	Landrace/Traditional cultivar	Rainfed-lowland	RL	3K-RG
IRIS_313-9506	TIMA::IRGC 67856-1	Bhutan	Intermediate_type	Landrace/Traditional cultivar	Rainfed-lowland	RL	3K-RG
IRIS_313-9529	DAGPA BARA::IRGC 64887-1	Bhutan	GJ	Landrace/Traditional cultivar	Irrigated	IR	3K-RG
IRIS_313-9547	LABRA::IRGC 74757-1	India	XI	Landrace/Traditional cultivar	Rainfed-lowland	RL	3K-RG
IRIS_313-9557	MULLIKURUVA::IRGC 77529-1	India	XI	Landrace/Traditional cultivar	Rainfed-lowland	RL	3K-RG
IRIS_313-9558	LIMBAYAN::IRGC 71556-1	Malaysia	GJ	Landrace/Traditional cultivar	Upland	UP	3K-RG
IRIS_313-9594	ASHI BINNI::IRGC 77216-1	Bangladesh	XI	Landrace/Traditional cultivar	Rainfed-lowland	RL	3K-RG
IRIS_313-9601	CHAWAL::IRGC 73090-1	Pakistan	cB (Bas)	Landrace/Traditional cultivar	Irrigated	IR	3K-RG
IRIS_313-9610	DANGAR::IRGC 76296-1	India	cA (Aus)	Landrace/Traditional cultivar	Irrigated	IR	3K-RG
IRIS_313-9616	INITLOG DALAG::IRGC 67436-1	Philippines	GJ	Landrace/Traditional cultivar	Upland	UP	3K-RG
IRIS_313-9661	LENJA MURALI::IRGC 66815-1	Bangladesh	cA (Aus)	Landrace/Traditional cultivar	Rainfed-lowland	RL	3K-RG
IRIS_313-9669	KAMPAI PEUN MEUANG::IRGC 78248-1	Thailand	XI	Landrace/Traditional cultivar	Rainfed-lowland	RL	3K-RG
IRIS_313-9687	PA KABAKIE::IRGC 58541-1	Sierra Leone	XI	Landrace/Traditional cultivar	Swamp	Sw	3K-RG
IRIS_313-9691	SIFARASI::IRGC 66644-1	Indonesia	GJ	Landrace/Traditional cultivar	Upland	UP	3K-RG
IRIS_313-9694	UNGGUL::IRGC 71644-1	Malaysia	XI	Landrace/Traditional cultivar	Irrigated	IR	3K-RG
IRIS_313-9695	SOLAY GHAT::IRGC 73121-1	Pakistan	cA (Aus)	Landrace/Traditional cultivar	Irrigated	IR	3K-RG
IRIS_313-9696	NAZIRA SAIL::IRGC 77284-1	Bangladesh	XI	Landrace/Traditional cultivar	Rainfed-lowland	RL	3K-RG
IRIS_313-9697	BOW SU SO::IRGC 78237-1	Thailand	XI	Landrace/Traditional cultivar	Rainfed-lowland	RL	3K-RG
IRIS_313-9742	LOHAMBITRO::IRGC 69857-1	Madagascar	GJ	Landrace/Traditional cultivar	Upland	UP	3K-RG
IRIS_313-9745	VARY MALADY::IRGC 69911-1	Madagascar	GJ	Landrace/Traditional cultivar	Upland	UP	3K-RG
IRIS_313-9851	GOGOWIERIE::IRGC 14791-1	Surinam	GJ	Landrace/Traditional cultivar	Upland	UP	3K-RG
IRIS_313-9861	KURKARUPPAN::IRGC 15449-1	Sri Lanka	cA (Aus)	Landrace/Traditional cultivar	Deepwater	DW	3K-RG
IRIS_313-9882	O. SATIVA::IRGC 17083-1	Taiwan	XI	NA	Upland	UP	3K-RG
IRIS_313-9897	BIKYAT::IRGC 26276-1	Philippines	GJ	Landrace/Traditional cultivar	Upland	UP	3K-RG
IRIS_313-9929	GOBYERNO::IRGC 47216-1	Philippines	GJ	Landrace/Traditional cultivar	Upland	UP	3K-RG
IRIS_313-9953	BAMOA A 75::IRGC 51101-1	Mexico	XI	Released/Improved/advanced cultivar	Irrigated	IR	3K-RG
IRIS_313-9978	IRAT 118::IRGC 55785-1	Madagascar	cB (Bas)	Released/Improved/advanced cultivar	Rainfed-lowland	RL	3K-RG
IRIS_313-9986	SOM DIGUIME::IRGC 56751-1	Guinea-Bissau	XI	Landrace/Traditional cultivar	Rainfed-lowland	RL	3K-RG
IRIS_313-9989	MELEKE::IRGC 56823-1	Cote d'Ivoire	XI	Landrace/Traditional cultivar	Irrigated	IR	3K-RG
IRIS_313-10020	HODARAWALA::IRGC 67631-1	Sri Lanka	cA (Aus)	Landrace/Traditional cultivar	Rainfed-lowland	RL	3K-RG
IRIS_313-10050	TSIMATAHOPAOSA::IRGC 69884-1	Madagascar	XI	Landrace/Traditional cultivar	Irrigated	IR	3K-RG
IRIS_313-10051	TSIVIMBININA::IRGC 69890-1	Madagascar	GJ	Landrace/Traditional cultivar	Upland	UP	3K-RG
IRIS_313-10065	JAERAERYUKDO::IRGC 73053-1	Republic of Korea	GJ	Landrace/Traditional cultivar	Upland	UP	3K-RG
IRIS_313-10067	JEONBUKGUNGWEONNA::IRGC 73055-1	Republic of Korea	GJ	Landrace/Traditional cultivar	Upland	UP	3K-RG
IRIS_313-10071	CHIYODA WASE::IRGC 74467-1	Japan	GJ	Landrace/Traditional cultivar	Upland	UP	3K-RG
IRIS_313-10073	OWARI MOCHI::IRGC 74513-1	Japan	GJ	Landrace/Traditional cultivar	Upland	UP	3K-RG
IRIS_313-10074	RIKU AIKOKU::IRGC 74514-1	Japan	GJ	Landrace/Traditional cultivar	Upland	UP	3K-RG
IRIS_313-10075	SANGOKU::IRGC 74518-1	Japan	GJ	Landrace/Traditional cultivar	Upland	UP	3K-RG
IRIS_313-10076	SHINA MOCHI::IRGC 74523-1	Japan	GJ	Landrace/Traditional cultivar	Upland	UP	3K-RG
IRIS_313-10077	TAMASHIRO HIKARI::IRGC 74534-1	Japan	XI	Landrace/Traditional cultivar	Upland	UP	3K-RG
IRIS_313-10078	YOSHINO MOCHI::IRGC 74550-1	Japan	GJ	Landrace/Traditional cultivar	Upland	UP	3K-RG
IRIS_313-10079	DANGO MOCHI::IRGC 74551-1	Japan	GJ	Landrace/Traditional cultivar	Upland	UP	3K-RG
IRIS_313-10080	HIRAKAWA OKUTE::IRGC 74554-1	Japan	GJ	Landrace/Traditional cultivar	Upland	UP	3K-RG
IRIS_313-10082	KYUUSHUU::IRGC 74558-1	Japan	GJ	Landrace/Traditional cultivar	Upland	UP	3K-RG
IRIS_313-10092	CHALBYEO::IRGC 77639-1	Republic of Korea	GJ	Landrace/Traditional cultivar	Irrigated	IR	3K-RG
IRIS_313-10094	GAWICHAL::IRGC 77653-1	Republic of Korea	GJ	Landrace/Traditional cultivar	Irrigated	IR	3K-RG
IRIS_313-10096	JOKJEBICHAL::IRGC 77663-1	Republic of Korea	GJ	Landrace/Traditional cultivar	Irrigated	IR	3K-RG
IRIS_313-10134	PIN GAEW 56::IRGC 7887-1	Thailand	XI	NA	Deepwater	DW	3K-RG
IRIS_313-10147	RD 19::IRGC 39174-1	Thailand	XI	Released/Improved/advanced cultivar	Deepwater	DW	3K-RG
IRIS_313-10152	KETAN MENAH::IRGC 48733-1	Indonesia	GJ	Landrace/Traditional cultivar	Upland	UP	3K-RG
IRIS_313-10167	IR 13429-109-2-2-1::IRGC 63491-1	Philippines	XI	Released/Improved/advanced cultivar	Irrigated	IR	3K-RG
IRIS_313-10235	PSBRC 68::IRGC 99711-1	Philippines	XI	Released/Improved/advanced cultivar	Rainfed-lowland	RL	3K-RG
IRIS_313-10336	B 6144-MR-6-0-0::IRGC 117371-1	Lao People's Democratic Republic	GJ	Released/Improved/advanced cultivar	Upland	UP	3K-RG
IRIS_313-10433	TP MIL 53::IRGC 326-2	Philippines	XI	NA	Rainfed-lowland	RL	3K-RG
IRIS_313-10453	LU TAO 2::IRGC 1175-1	China	GJ	Landrace/Traditional cultivar	Deepwater	DW	3K-RG
IRIS_313-10513	LUBANG PUTI::IRGC 5429-1	Philippines	XI	Breeding and inbred line	Upland	UP	3K-RG
IRIS_313-10537	KALAMON 113::IRGC 6534-3	Bangladesh	Intermediate_type	Breeding and inbred line	Deepwater	DW	3K-RG
IRIS_313-10539	BADAL 76::IRGC 6586-1	Bangladesh	XI	Breeding and inbred line	Deepwater	DW	3K-RG
IRIS_313-10541	IACA ESCURO::IRGC 6636-1	Guinea-Bissau	GJ	Breeding and inbred line	Upland	UP	3K-RG
IRIS_313-10545	KARIA::IRGC 6702-1	NA	cA (Aus)	Landrace/Traditional cultivar	Rainfed-lowland	RL	3K-RG
IRIS_313-10552	RL GOPHER::IRGC 6934-2	United States of America	GJ	Breeding and inbred line	Upland	UP	3K-RG
IRIS_313-10567	AIKAWA 44::IRGC 7676-1	Japan	GJ	NA	Upland	UP	3K-RG
IRIS_313-10568	OITA MII 120::IRGC 7696-1	Japan	GJ	Breeding and inbred line	Upland	UP	3K-RG
IRIS_313-10577	IFUGAO RICE::IRGC 8052-1	Philippines	GJ	Landrace/Traditional cultivar	Rainfed-lowland	RL	3K-RG
IRIS_313-10585	UKON NISHIKI::IRGC 8314-1	Japan	Intermediate_type	NA	Upland	UP	3K-RG
IRIS_313-10628	O. SATIVA::IRGC 10164-2	India	XI	Landrace/Traditional cultivar	Upland	UP	3K-RG
IRIS_313-10653	MAK KHEUA::IRGC 11628-1	Lao People's Democratic Republic	GJ	NA	Upland	UP	3K-RG
IRIS_313-10654	KA SAEN::IRGC 11642-1	Lao People's Democratic Republic	XI	Breeding and inbred line	Upland	UP	3K-RG
IRIS_313-10655	EA HOUM::IRGC 11783-1	Lao People's Democratic Republic	XI	NA	Upland	UP	3K-RG
IRIS_313-10656	NOK KOD::IRGC 11784-1	Lao People's Democratic Republic	GJ	NA	Upland	UP	3K-RG
IRIS_313-10657	THANGONE::IRGC 11816-3	Lao People's Democratic Republic	GJ	NA	Upland	UP	3K-RG
IRIS_313-10659	LONG MA::IRGC 11867-1	Lao People's Democratic Republic	XI	NA	Rainfed-lowland	RL	3K-RG
IRIS_313-10660	LEP HED::IRGC 11917-1	Lao People's Democratic Republic	GJ	NA	Upland	UP	3K-RG
IRIS_313-10679	KHAI DO::IRGC 12903-2	Lao People's Democratic Republic	GJ	Landrace/Traditional cultivar	Upland	UP	3K-RG
IRIS_313-10680	MAK NAM::IRGC 12940-2	Lao People's Democratic Republic	XI	Landrace/Traditional cultivar	Rainfed-lowland	RL	3K-RG
IRIS_313-10681	KHAN THAI DO::IRGC 12990-1	Lao People's Democratic Republic	XI	Landrace/Traditional cultivar	Rainfed-lowland	RL	3K-RG
IRIS_313-10682	PA KHENG::IRGC 12996-1	Lao People's Democratic Republic	XI	Landrace/Traditional cultivar	Rainfed-lowland	RL	3K-RG
IRIS_313-10683	NGAN TIA::IRGC 13010-1	Lao People's Democratic Republic	XI	Landrace/Traditional cultivar	Rainfed-lowland	RL	3K-RG
IRIS_313-10687	PADI PULUT::IRGC 13444-1	Malaysia	XI	Landrace/Traditional cultivar	Upland	UP	3K-RG
IRIS_313-10704	PADI DARAWAL::IRGC 14373-1	Malaysia	GJ	Landrace/Traditional cultivar	Upland	UP	3K-RG
IRIS_313-10705	PADI PULOT MELAYANG::IRGC 14391-2	Malaysia	XI	Landrace/Traditional cultivar	Upland	UP	3K-RG
IRIS_313-10710	PINDE GOGO WIERIE::IRGC 14795-2	Surinam	GJ	Landrace/Traditional cultivar	Upland	UP	3K-RG
IRIS_313-10711	7 AC::IRGC 14860-2	Liberia	GJ	NA	Upland	UP	3K-RG
IRIS_313-10712	KOTO OURA S 5::IRGC 15155-1	Cote d'Ivoire	GJ	NA	Upland	UP	3K-RG
IRIS_313-10723	MOND BA::IRGC 15813-2	Senegal	XI	NA	Upland	UP	3K-RG
IRIS_313-10724	MOUSOIR::IRGC 15866-3	Senegal	XI	NA	Upland	UP	3K-RG
IRIS_313-10725	ERNEST::IRGC 15884-2	Senegal	XI	NA	Upland	UP	3K-RG
IRIS_313-10726	POTO BALA::IRGC 15986-2	Senegal	XI	NA	Upland	UP	3K-RG
IRIS_313-10727	KOUPENEDOU KOUBOURY::IRGC 16011-1	Senegal	XI	NA	Upland	UP	3K-RG
IRIS_313-10728	OUSSANTHIABA::IRGC 16046-2	Senegal	XI	NA	Upland	UP	3K-RG
IRIS_313-10729	MALOGBANA::IRGC 16086-1	Cote d'Ivoire	Intermediate_type	NA	Upland	UP	3K-RG
IRIS_313-10730	NANIBRE::IRGC 16102-2	Cote d'Ivoire	GJ	NA	Upland	UP	3K-RG
IRIS_313-10739	GOGO::IRGC 16418-1	Indonesia	XI	Landrace/Traditional cultivar	Upland	UP	3K-RG
IRIS_313-10748	LUA DUC::IRGC 16718-1	Viet Nam	XI	Landrace/Traditional cultivar	Upland	UP	3K-RG
IRIS_313-10749	MINH SOC (CAMBODIA)::IRGC 16731-2	Viet Nam	XI	Landrace/Traditional cultivar	Upland	UP	3K-RG
IRIS_313-10750	TRANG LUA::IRGC 16781-3	Viet Nam	XI	Landrace/Traditional cultivar	Upland	UP	3K-RG
IRIS_313-10771	GOGO RAJAPAN::IRGC 17666-2	Indonesia	GJ	Landrace/Traditional cultivar	Upland	UP	3K-RG
IRIS_313-10796	MOLOG::IRGC 18282-1	Indonesia	GJ	Landrace/Traditional cultivar	Upland	UP	3K-RG
IRIS_313-10799	PAE ONGGA::IRGC 18418-1	Indonesia	GJ	Landrace/Traditional cultivar	Upland	UP	3K-RG
IRIS_313-10827	BINARITOS::IRGC 19391-1	Philippines	GJ	Landrace/Traditional cultivar	Upland	UP	3K-RG
IRIS_313-10828	IKOGAN::IRGC 19412-1	Philippines	GJ	Landrace/Traditional cultivar	Upland	UP	3K-RG
IRIS_313-10829	INAMBOG::IRGC 19415-1	Philippines	GJ	Landrace/Traditional cultivar	Upland	UP	3K-RG
IRIS_313-10830	INAPORAONAN::IRGC 19418-1	Philippines	GJ	Landrace/Traditional cultivar	Upland	UP	3K-RG
IRIS_313-10831	MALANDI 2::IRGC 19454-2	Philippines	GJ	Landrace/Traditional cultivar	Upland	UP	3K-RG
IRIS_313-10832	MALASAY::IRGC 19456-1	Philippines	GJ	Landrace/Traditional cultivar	Upland	UP	3K-RG
IRIS_313-10845	ARC 5756::IRGC 20220-2	India	cA (Aus)	NA	Deepwater	DW	3K-RG
IRIS_313-10917	T Q QI HAYUQBABA::IRGC 23318-1	Philippines	XI	Landrace/Traditional cultivar	Rainfed-lowland	RL	3K-RG
IRIS_313-10918	T Q QI QINYUHAYUHA::IRGC 23342-3	Philippines	GJ	Landrace/Traditional cultivar	Rainfed-lowland	RL	3K-RG
IRIS_313-10919	PINIDWA QAN QIPUGO PINGKITAN::IRGC 23359-1	Philippines	GJ	Landrace/Traditional cultivar	Rainfed-lowland	RL	3K-RG
IRIS_313-10920	PINIDWA QAN QIPUGO QELEK::IRGC 23360-1	Philippines	GJ	Landrace/Traditional cultivar	Rainfed-lowland	RL	3K-RG
IRIS_313-10921	KHAO PHAE HOM::IRGC 23518-2	Lao People's Democratic Republic	XI	NA	Upland	UP	3K-RG
IRIS_313-10922	R 258::IRGC 23702-2	Lao People's Democratic Republic	GJ	NA	Upland	UP	3K-RG
IRIS_313-10923	CHABLI CHABOL GLANG::IRGC 23706-1	Thailand	GJ	Landrace/Traditional cultivar	Upland	UP	3K-RG
IRIS_313-10928	KHAO' SIM::IRGC 24094-1	Thailand	XI	Landrace/Traditional cultivar	Upland	UP	3K-RG
IRIS_313-10929	KOLONGI BAO::IRGC 24135-2	India	XI	NA	Deepwater	DW	3K-RG
IRIS_313-10931	PAKWALAN::IRGC 24156-1	Philippines	GJ	Landrace/Traditional cultivar	Rainfed-lowland	RL	3K-RG
IRIS_313-10943	PADI BENOT::IRGC 24757-2	Indonesia	XI	Landrace/Traditional cultivar	Upland	UP	3K-RG
IRIS_313-10950	ASE PULU BOLONG::IRGC 25171-1	Indonesia	GJ	Landrace/Traditional cultivar	Upland	UP	3K-RG
IRIS_313-10952	KILANG MEDU::IRGC 25442-1	Indonesia	GJ	Landrace/Traditional cultivar	Upland	UP	3K-RG
IRIS_313-10953	PADI ABUNG KUNING::IRGC 25469-1	Indonesia	GJ	Landrace/Traditional cultivar	Upland	UP	3K-RG
IRIS_313-10954	PADI GRUNDUL 1::IRGC 25493-1	Indonesia	XI	Landrace/Traditional cultivar	Rainfed-lowland	RL	3K-RG
IRIS_313-10955	PADI PUYUH::IRGC 25532-1	Indonesia	XI	Landrace/Traditional cultivar	Upland	UP	3K-RG
IRIS_313-10957	RANGKAI KEPEL::IRGC 25640-1	Indonesia	GJ	Landrace/Traditional cultivar	Upland	UP	3K-RG
IRIS_313-10958	RENIK BELITI::IRGC 25648-1	Indonesia	GJ	Landrace/Traditional cultivar	Upland	UP	3K-RG
IRIS_313-10960	SUNGKAI::IRGC 25812-1	Indonesia	GJ	Landrace/Traditional cultivar	Upland	UP	3K-RG
IRIS_313-10961	TARING PELUNDUK::IRGC 25821-2	Indonesia	XI	Landrace/Traditional cultivar	Swamp	Sw	3K-RG
IRIS_313-10962	TERUNG DAUN::IRGC 25823-2	Indonesia	XI	Landrace/Traditional cultivar	Swamp	Sw	3K-RG
IRIS_313-10963	KATAKCHIKON::IRGC 25880-1	Bangladesh	cA (Aus)	Landrace/Traditional cultivar	Upland	UP	3K-RG
IRIS_313-10964	SADUMONI::IRGC 25919-1	Bangladesh	cA (Aus)	Landrace/Traditional cultivar	Upland	UP	3K-RG
IRIS_313-10965	TILOKCHAN (SONABETHI)::IRGC 25927-1	Bangladesh	cA (Aus)	Landrace/Traditional cultivar	Upland	UP	3K-RG
IRIS_313-10967	IAS 22-8 PALMAR::IRGC 26058-1	Brazil	GJ	NA	Upland	UP	3K-RG
IRIS_313-10969	INDIA DULAR (NO ORDEM 7)::IRGC 26070-1	Brazil	cA (Aus)	NA	Upland	UP	3K-RG
IRIS_313-10971	BADAL::IRGC 26290-2	Bangladesh	XI	Landrace/Traditional cultivar	Deepwater	DW	3K-RG
IRIS_313-10972	DUDA MONOR::IRGC 26335-2	Bangladesh	XI	Landrace/Traditional cultivar	Deepwater	DW	3K-RG
IRIS_313-10973	KALA DIGHA::IRGC 26367-2	Bangladesh	XI	Landrace/Traditional cultivar	Deepwater	DW	3K-RG
IRIS_313-10974	KAMRANGA::IRGC 26373-2	Bangladesh	XI	Landrace/Traditional cultivar	Deepwater	DW	3K-RG
IRIS_313-10975	KOLA MUCHI::IRGC 26384-2	Bangladesh	XI	Landrace/Traditional cultivar	Deepwater	DW	3K-RG
IRIS_313-10976	LAKHSMI DIGHA::IRGC 26390-2	Bangladesh	cA (Aus)	Landrace/Traditional cultivar	Deepwater	DW	3K-RG
IRIS_313-10977	MATI CHAL::IRGC 26399-2	Bangladesh	XI	Landrace/Traditional cultivar	Deepwater	DW	3K-RG
IRIS_313-10978	PANI TORONG::IRGC 26411-1	Bangladesh	XI	Landrace/Traditional cultivar	Deepwater	DW	3K-RG
IRIS_313-10980	DUDHSAR::IRGC 26458-1	Bangladesh	Intermediate_type	Landrace/Traditional cultivar	Deepwater	DW	3K-RG
IRIS_313-10990	BALIBUD::IRGC 26871-1	Philippines	XI	Landrace/Traditional cultivar	Upland	UP	3K-RG
IRIS_313-10991	GINATOS::IRGC 26876-1	Philippines	GJ	Landrace/Traditional cultivar	Upland	UP	3K-RG
IRIS_313-10992	PILIT TAPUL::IRGC 26887-1	Philippines	GJ	Landrace/Traditional cultivar	Upland	UP	3K-RG
IRIS_313-10993	LANNAB::IRGC 26936-2	Philippines	GJ	Landrace/Traditional cultivar	Rainfed-lowland	RL	3K-RG
IRIS_313-10994	PANGETAN::IRGC 26942-3	Philippines	GJ	Landrace/Traditional cultivar	Rainfed-lowland	RL	3K-RG
IRIS_313-10996	BAKASI::IRGC 27074-1	Indonesia	XI	Landrace/Traditional cultivar	Rainfed-lowland	RL	3K-RG
IRIS_313-10999	LANDEO::IRGC 27164-1	Indonesia	GJ	Landrace/Traditional cultivar	Upland	UP	3K-RG
IRIS_313-11001	PAEDAI SOBUDI::IRGC 27222-1	Indonesia	GJ	Landrace/Traditional cultivar	Upland	UP	3K-RG
IRIS_313-11003	PAE MEETO::IRGC 27254-1	Indonesia	GJ	Landrace/Traditional cultivar	Upland	UP	3K-RG
IRIS_313-11004	PAE SANGGULA::IRGC 27297-1	Indonesia	GJ	Landrace/Traditional cultivar	Upland	UP	3K-RG
IRIS_313-11007	PULUT BONGO::IRGC 27397-2	Indonesia	GJ	Landrace/Traditional cultivar	Rainfed-lowland	RL	3K-RG
IRIS_313-11013	BOTESWAR 2::IRGC 27536-1	Bangladesh	cA (Aus)	Landrace/Traditional cultivar	Upland	UP	3K-RG
IRIS_313-11015	HANPA::IRGC 27547-2	Bangladesh	cA (Aus)	Landrace/Traditional cultivar	Upland	UP	3K-RG
IRIS_313-11016	KACHILON::IRGC 27555-1	Bangladesh	cA (Aus)	Landrace/Traditional cultivar	Upland	UP	3K-RG
IRIS_313-11018	MADISA::IRGC 27568-1	Bangladesh	cA (Aus)	Landrace/Traditional cultivar	Upland	UP	3K-RG
IRIS_313-11019	PORANG::IRGC 27577-1	Bangladesh	cA (Aus)	Landrace/Traditional cultivar	Upland	UP	3K-RG
IRIS_313-11039	KWANG LU AI 4::IRGC 28480-2	China	XI	Breeding and inbred line	Upland	UP	3K-RG
IRIS_313-11071	CHAO HAI::IRGC 29450-2	Lao People's Democratic Republic	XI	Landrace/Traditional cultivar	Upland	UP	3K-RG
IRIS_313-11078	NON HAI::IRGC 29636-2	Lao People's Democratic Republic	XI	Landrace/Traditional cultivar	Upland	UP	3K-RG
IRIS_313-11085	KHAO HAE::IRGC 29773-3	Lao People's Democratic Republic	XI	NA	Upland	UP	3K-RG
IRIS_313-11086	KHAO THAMA::IRGC 29838-2	Lao People's Democratic Republic	XI	NA	Upland	UP	3K-RG
IRIS_313-11092	KHAO PA SIEV::IRGC 30063-1	Lao People's Democratic Republic	Intermediate_type	Landrace/Traditional cultivar	Upland	UP	3K-RG
IRIS_313-11093	KHAO TAM::IRGC 30085-2	Lao People's Democratic Republic	GJ	Landrace/Traditional cultivar	Upland	UP	3K-RG
IRIS_313-11094	MAK BOUAP::IRGC 30106-3	Lao People's Democratic Republic	GJ	Landrace/Traditional cultivar	Upland	UP	3K-RG
IRIS_313-11097	KALAGNON::IRGC 30335-1	Philippines	XI	Landrace/Traditional cultivar	Rainfed-lowland	RL	3K-RG
IRIS_313-11098	KOLUBA::IRGC 30463-3	Sierra Leone	XI	NA	Upland	UP	3K-RG
IRIS_313-11099	PECALO::IRGC 30595-2	Sierra Leone	XI	NA	Swamp	Sw	3K-RG
IRIS_313-11104	D 3-102::IRGC 30972-1	Liberia	GJ	NA	Upland	UP	3K-RG
IRIS_313-11112	HIJOL DIGA::IRGC 31655-1	Bangladesh	cA (Aus)	Landrace/Traditional cultivar	Deepwater	DW	3K-RG
IRIS_313-11113	KAL SHULI::IRGC 31665-2	Bangladesh	XI	Landrace/Traditional cultivar	Deepwater	DW	3K-RG
IRIS_313-11129	HAORU::IRGC 33090-2	Myanmar	XI	NA	Upland	UP	3K-RG
IRIS_313-11144	TAUNGDI::IRGC 33746-2	Myanmar	XI	Breeding and inbred line	Deepwater	DW	3K-RG
IRIS_313-11147	TYB 11::IRGC 33821-2	Myanmar	XI	Breeding and inbred line	Upland	UP	3K-RG
IRIS_313-11162	SABRAN::IRGC 34630-1	Indonesia	XI	Landrace/Traditional cultivar	Upland	UP	3K-RG
IRIS_313-11183	KETAN LEMBAYUNGAN::IRGC 35745-2	Indonesia	GJ	Landrace/Traditional cultivar	Upland	UP	3K-RG
IRIS_313-11196	DICULA::IRGC 36729-2	Philippines	XI	Landrace/Traditional cultivar	Rainfed-lowland	RL	3K-RG
IRIS_313-11204	KARTIKHAMA::IRGC 37149-2	Bangladesh	XI	Landrace/Traditional cultivar	Deepwater	DW	3K-RG
IRIS_313-11209	VADAI::IRGC 37341-3	Bangladesh	XI	Landrace/Traditional cultivar	Deepwater	DW	3K-RG
IRIS_313-11212	KALOBONA::IRGC 37478-2	Bangladesh	XI	Landrace/Traditional cultivar	Deepwater	DW	3K-RG
IRIS_313-11236	LIONG ORN::IRGC 38875-2	Nigeria	XI	NA	Swamp	Sw	3K-RG
IRIS_313-11238	IAC 1132::IRGC 39052-1	Brazil	GJ	NA	Upland	UP	3K-RG
IRIS_313-11249	IR 4535-PP 23-6-8-1::IRGC 40402-2	Philippines	XI	Breeding and inbred line	Upland	UP	3K-RG
IRIS_313-11250	IR 9560-2-6-3::IRGC 40451-1	Philippines	XI	Breeding and inbred line	Upland	UP	3K-RG
IRIS_313-11251	IR 4500-5-1-1::IRGC 40552-2	Philippines	XI	Breeding and inbred line	Upland	UP	3K-RG
IRIS_313-11311	CICIH KAPUK::IRGC 43377-3	Indonesia	GJ	Landrace/Traditional cultivar	Rainfed-lowland	RL	3K-RG
IRIS_313-11312	PADI HITAM::IRGC 43496-3	Indonesia	XI	Landrace/Traditional cultivar	Rainfed-lowland	RL	3K-RG
IRIS_313-11313	PADI RENDAH::IRGC 43515-1	Indonesia	GJ	Landrace/Traditional cultivar	Upland	UP	3K-RG
IRIS_313-11314	PELAU::IRGC 43538-2	Indonesia	GJ	Landrace/Traditional cultivar	Upland	UP	3K-RG
IRIS_313-11315	PENDEK LAYUNG::IRGC 43542-2	Indonesia	XI	Landrace/Traditional cultivar	Rainfed-lowland	RL	3K-RG
IRIS_313-11316	RANTAT::IRGC 43563-3	Indonesia	XI	Landrace/Traditional cultivar	Rainfed-lowland	RL	3K-RG
IRIS_313-11317	SI RANTING::IRGC 43645-2	Indonesia	XI	Landrace/Traditional cultivar	Rainfed-lowland	RL	3K-RG
IRIS_313-11318	TUBU::IRGC 43677-2	Indonesia	XI	Landrace/Traditional cultivar	Upland	UP	3K-RG
IRIS_313-11319	KENCANA RANDAH::IRGC 43709-2	Indonesia	XI	Landrace/Traditional cultivar	Rainfed-lowland	RL	3K-RG
IRIS_313-11320	MAYAS PUTIH::IRGC 43727-2	Indonesia	XI	Landrace/Traditional cultivar	Upland	UP	3K-RG
IRIS_313-11327	JAO' HAWN MAE JAN::IRGC 44022-2	Thailand	XI	Landrace/Traditional cultivar	Upland	UP	3K-RG
IRIS_313-11328	PADI BURIH::IRGC 44081-1	Malaysia	GJ	Landrace/Traditional cultivar	Upland	UP	3K-RG
IRIS_313-11331	AMPIPIT::IRGC 44272-2	Philippines	XI	Landrace/Traditional cultivar	Rainfed-lowland	RL	3K-RG
IRIS_313-11336	IREQUIN::IRGC 44476-2	Philippines	GJ	Landrace/Traditional cultivar	Rainfed-lowland	RL	3K-RG
IRIS_313-11337	LAWA AN::IRGC 44544-2	Philippines	GJ	Landrace/Traditional cultivar	Upland	UP	3K-RG
IRIS_313-11338	LOBANG (WHITE)::IRGC 44548-2	Philippines	XI	Landrace/Traditional cultivar	Upland	UP	3K-RG
IRIS_313-11339	MILAGROSA::IRGC 44634-2	Philippines	XI	Landrace/Traditional cultivar	Rainfed-lowland	RL	3K-RG
IRIS_313-11340	MINANOK::IRGC 44637-2	Philippines	GJ	Landrace/Traditional cultivar	Upland	UP	3K-RG
IRIS_313-11341	MINDANAO::IRGC 44642-2	Philippines	XI	Landrace/Traditional cultivar	Rainfed-lowland	RL	3K-RG
IRIS_313-11343	PURTOK (MALAGKIT)::IRGC 44707-2	Philippines	XI	Landrace/Traditional cultivar	Rainfed-lowland	RL	3K-RG
IRIS_313-11345	WAGWAG::IRGC 44802-1	Philippines	XI	Landrace/Traditional cultivar	Rainfed-lowland	RL	3K-RG
IRIS_313-11346	WAGWAG PUTI::IRGC 44804-2	Philippines	XI	Landrace/Traditional cultivar	Upland	UP	3K-RG
IRIS_313-11347	WAGWAG RAOIS::IRGC 44805-1	Philippines	XI	Landrace/Traditional cultivar	Upland	UP	3K-RG
IRIS_313-11376	TOS 7536::IRGC 46985-2	Cote d'Ivoire	GJ	NA	Upland	UP	3K-RG
IRIS_313-11379	CADIDIT (GLUT)::IRGC 47161-1	Philippines	GJ	Landrace/Traditional cultivar	Upland	UP	3K-RG
IRIS_313-11380	CA ONG (WHITE)::IRGC 47174-1	Philippines	GJ	Landrace/Traditional cultivar	Upland	UP	3K-RG
IRIS_313-11381	LINANGAN::IRGC 47255-2	Philippines	XI	Landrace/Traditional cultivar	Upland	UP	3K-RG
IRIS_313-11394	INDO NO 13030::IRGC 48630-2	Indonesia	XI	Landrace/Traditional cultivar	Rainfed-lowland	RL	3K-RG
IRIS_313-11395	INDO NO 13075::IRGC 48665-3	Indonesia	XI	Landrace/Traditional cultivar	Rainfed-lowland	RL	3K-RG
IRIS_313-11396	MAS::IRGC 48758-1	Indonesia	GJ	Released/Improved/advanced cultivar	Upland	UP	3K-RG
IRIS_313-11397	TAMBU::IRGC 48932-1	Indonesia	GJ	Landrace/Traditional cultivar	Upland	UP	3K-RG
IRIS_313-11398	TODULI::IRGC 48942-2	Indonesia	XI	Landrace/Traditional cultivar	Rainfed-lowland	RL	3K-RG
IRIS_313-11424	SINAPLED::IRGC 50402-1	Philippines	GJ	Landrace/Traditional cultivar	Upland	UP	3K-RG
IRIS_313-11435	MONMINEUPLEU::IRGC 50873-1	Cote d'Ivoire	GJ	Landrace/Traditional cultivar	Upland	UP	3K-RG
IRIS_313-11436	SAKAZELE (538)::IRGC 50880-1	Cote d'Ivoire	GJ	Landrace/Traditional cultivar	Upland	UP	3K-RG
IRIS_313-11437	CAMPECHE A 79::IRGC 51102-1	Mexico	XI	Released/Improved/advanced cultivar	Rainfed-lowland	RL	3K-RG
IRIS_313-11438	ZACATEPEC A 79::IRGC 51116-1	Mexico	XI	Released/Improved/advanced cultivar	Irrigated	IR	3K-RG
IRIS_313-11441	NALA::IRGC 51247-1	Philippines	GJ	Landrace/Traditional cultivar	Upland	UP	3K-RG
IRIS_313-11463	KATSIYAM TABAO::IRGC 52855-1	Philippines	XI	Landrace/Traditional cultivar	Upland	UP	3K-RG
IRIS_313-11464	CARAWI::IRGC 52887-1	Philippines	GJ	Landrace/Traditional cultivar	Upland	UP	3K-RG
IRIS_313-11465	DINORADO::IRGC 52893-1	Philippines	GJ	Landrace/Traditional cultivar	Upland	UP	3K-RG
IRIS_313-11467	MACAPAGAL::IRGC 52927-1	Philippines	XI	Landrace/Traditional cultivar	Rainfed-lowland	RL	3K-RG
IRIS_313-11472	BANGBANG::IRGC 53131-1	Philippines	XI	Landrace/Traditional cultivar	Upland	UP	3K-RG
IRIS_313-11473	KINTOMAN (TOD DOY)::IRGC 53146-1	Philippines	GJ	Landrace/Traditional cultivar	Upland	UP	3K-RG
IRIS_313-11485	RAMINAD (GERMAN)::IRGC 53058-1	Philippines	XI	Landrace/Traditional cultivar	Rainfed-lowland	RL	3K-RG
IRIS_313-11491	BIR BAHADUR::IRGC 53889-1	India	XI	NA	Irrigated	IR	3K-RG
IRIS_313-11492	SIRHANTI::IRGC 53930-1	India	cA (Aus)	NA	Irrigated	IR	3K-RG
IRIS_313-11495	ANENOE::IRGC 54140-1	Indonesia	GJ	Landrace/Traditional cultivar	Upland	UP	3K-RG
IRIS_313-11496	BALU PRIA::IRGC 54158-1	Indonesia	GJ	Landrace/Traditional cultivar	Rainfed-lowland	RL	3K-RG
IRIS_313-11497	PADI ARA::IRGC 54252-2	Indonesia	XI	Landrace/Traditional cultivar	Rainfed-lowland	RL	3K-RG
IRIS_313-11498	PADI HEDENG (REKET HEDENG)::IRGC 54266-1	Indonesia	GJ	Landrace/Traditional cultivar	Rainfed-lowland	RL	3K-RG
IRIS_313-11499	PADI UDANG::IRGC 54295-1	Indonesia	GJ	Landrace/Traditional cultivar	Upland	UP	3K-RG
IRIS_313-11500	SKK::IRGC 54356-1	Indonesia	XI	Landrace/Traditional cultivar	Rainfed-lowland	RL	3K-RG
IRIS_313-11511	WAGASAN (RED)::IRGC 55404-1	Philippines	GJ	Landrace/Traditional cultivar	Upland	UP	3K-RG
IRIS_313-11512	OYAK PAKANG::IRGC 55422-1	Philippines	XI	Landrace/Traditional cultivar	Upland	UP	3K-RG
IRIS_313-11523	ADIALLO::IRGC 56264-1	Senegal	XI	Landrace/Traditional cultivar	Rainfed-lowland	RL	3K-RG
IRIS_313-11524	KOUINONEPOU::IRGC 56663-1	Cote d'Ivoire	GJ	Landrace/Traditional cultivar	Upland	UP	3K-RG
IRIS_313-11525	DIAMBARANG::IRGC 56726-1	Guinea-Bissau	XI	Landrace/Traditional cultivar	Rainfed-lowland	RL	3K-RG
IRIS_313-11526	FOSSA (GBE)::IRGC 56767-1	Cote d'Ivoire	GJ	Landrace/Traditional cultivar	Upland	UP	3K-RG
IRIS_313-11527	GOLO::IRGC 56856-1	Cote d'Ivoire	GJ	Landrace/Traditional cultivar	Upland	UP	3K-RG
IRIS_313-11528	ZO::IRGC 56914-1	Cote d'Ivoire	XI	Landrace/Traditional cultivar	Upland	UP	3K-RG
IRIS_313-11532	MARIA GAKIT::IRGC 57070-1	Philippines	GJ	Landrace/Traditional cultivar	Upland	UP	3K-RG
IRIS_313-11551	FELEGBASEH::IRGC 58443-1	Sierra Leone	XI	Landrace/Traditional cultivar	Swamp	Sw	3K-RG
IRIS_313-11554	PA RABICHINA::IRGC 58609-1	Sierra Leone	XI	Landrace/Traditional cultivar	Swamp	Sw	3K-RG
IRIS_313-11555	PA WOON::IRGC 58656-1	Sierra Leone	XI	Landrace/Traditional cultivar	Swamp	Sw	3K-RG
IRIS_313-11556	TUBMAN::IRGC 58682-1	Sierra Leone	XI	Landrace/Traditional cultivar	Swamp	Sw	3K-RG
IRIS_313-11624	ANADI WHITE::IRGC 61897-1	Nepal	XI	Landrace/Traditional cultivar	Rainfed-lowland	RL	3K-RG
IRIS_313-11625	CHOBO::IRGC 61930-1	Nepal	cB (Bas)	Landrace/Traditional cultivar	Rainfed-lowland	RL	3K-RG
IRIS_313-11626	GUDURA::IRGC 61955-1	Nepal	cB (Bas)	Landrace/Traditional cultivar	Rainfed-lowland	RL	3K-RG
IRIS_313-11627	JADO::IRGC 61966-1	Nepal	cB (Bas)	Landrace/Traditional cultivar	Rainfed-lowland	RL	3K-RG
IRIS_313-11628	KARISHNABELI::IRGC 61979-1	Nepal	Intermediate_type	Landrace/Traditional cultivar	Rainfed-lowland	RL	3K-RG
IRIS_313-11630	POHHERLIMASION::IRGC 62025-1	Nepal	cB (Bas)	Landrace/Traditional cultivar	Rainfed-lowland	RL	3K-RG
IRIS_313-11632	SETO JHINUWA::IRGC 62043-1	Nepal	cB (Bas)	Landrace/Traditional cultivar	Rainfed-lowland	RL	3K-RG
IRIS_313-11673	BURI BURING::IRGC 64174-1	Philippines	GJ	Landrace/Traditional cultivar	Upland	UP	3K-RG
IRIS_313-11690	KOCHUM::IRGC 64906-1	Bhutan	Intermediate_type	Landrace/Traditional cultivar	Irrigated	IR	3K-RG
IRIS_313-11691	SHANGYIPA::IRGC 64928-1	Bhutan	GJ	Landrace/Traditional cultivar	Irrigated	IR	3K-RG
IRIS_313-11712	GORA DHAN 2::IRGC 66269-1	India	cA (Aus)	NA	Upland	UP	3K-RG
IRIS_313-11716	SOSSOKA::IRGC 66478-1	Guinea	XI	Landrace/Traditional cultivar	Upland	UP	3K-RG
IRIS_313-11717	JATI MANI::IRGC 66565-1	Indonesia	XI	Landrace/Traditional cultivar	Irrigated	IR	3K-RG
IRIS_313-11722	KABERI::IRGC 66801-1	Bangladesh	XI	Landrace/Traditional cultivar	Rainfed-lowland	RL	3K-RG
IRIS_313-11724	KONYAN::IRGC 66931-1	Guinea	XI	Landrace/Traditional cultivar	Upland	UP	3K-RG
IRIS_313-11736	MALAGKIT (PINELIPE)::IRGC 67444-1	Philippines	GJ	Landrace/Traditional cultivar	Upland	UP	3K-RG
IRIS_313-11737	CHUNDI::IRGC 67486-1	India	cA (Aus)	Landrace/Traditional cultivar	Upland	UP	3K-RG
IRIS_313-11738	PAUNDRI::IRGC 67527-1	India	XI	Landrace/Traditional cultivar	Upland	UP	3K-RG
IRIS_313-11739	NAKPUI::IRGC 67594-1	Ghana	GJ	Landrace/Traditional cultivar	Upland	UP	3K-RG
IRIS_313-11740	UGAGA::IRGC 67604-1	Ghana	XI	Released/Improved/advanced cultivar	Rainfed-lowland	RL	3K-RG
IRIS_313-11741	HERATH BANDA::IRGC 67630-1	Sri Lanka	XI	Landrace/Traditional cultivar	Rainfed-lowland	RL	3K-RG
IRIS_313-11743	CHHOTI MASHINO::IRGC 67830-1	Bhutan	cB (Bas)	Landrace/Traditional cultivar	Irrigated	IR	3K-RG
IRIS_313-11772	ROJON'NY NTAOLO::IRGC 69410-1	Madagascar	XI	Landrace/Traditional cultivar	Irrigated	IR	3K-RG
IRIS_313-11788	CANLUBANG::IRGC 69816-1	Philippines	GJ	Landrace/Traditional cultivar	Rainfed-lowland	RL	3K-RG
IRIS_313-11789	SABORAMANDALOAFO::IRGC 69875-1	Madagascar	XI	Landrace/Traditional cultivar	Rainfed-lowland	RL	3K-RG
IRIS_313-11790	VARIRANGAHY::IRGC 69897-1	Madagascar	GJ	Landrace/Traditional cultivar	Upland	UP	3K-RG
IRIS_313-11791	VARY LAHY::IRGC 69908-1	Madagascar	XI	Landrace/Traditional cultivar	Irrigated	IR	3K-RG
IRIS_313-11829	MUNJI::IRGC 70928-1	Pakistan	GJ	Landrace/Traditional cultivar	Irrigated	IR	3K-RG
IRIS_313-11830	KANDEKE YAIGAITI::IRGC 70961-1	Gambia	XI	Landrace/Traditional cultivar	Swamp	Sw	3K-RG
IRIS_313-11831	KHAO' DAENG HAWM::IRGC 71001-1	Thailand	GJ	Landrace/Traditional cultivar	Upland	UP	3K-RG
IRIS_313-11888	KANGRI::IRGC 73104-1	Pakistan	cA (Aus)	Landrace/Traditional cultivar	Irrigated	IR	3K-RG
IRIS_313-11889	MURGI BRINJ::IRGC 73109-1	Pakistan	XI	Landrace/Traditional cultivar	Irrigated	IR	3K-RG
IRIS_313-11895	BA TUC RAN::IRGC 73239-1	Viet Nam	XI	Landrace/Traditional cultivar	Deepwater	DW	3K-RG
IRIS_313-11897	PHIT CHZK::IRGC 73317-1	Thailand	GJ	Landrace/Traditional cultivar	Irrigated	IR	3K-RG
IRIS_313-11898	MA YOO::IRGC 73507-1	Thailand	XI	NA	Rainfed-lowland	RL	3K-RG
IRIS_313-11899	MAHA CHAI::IRGC 73517-1	Thailand	XI	NA	Upland	UP	3K-RG
IRIS_313-11900	PLE LIA::IRGC 73562-1	Thailand	GJ	NA	Upland	UP	3K-RG
IRIS_313-11913	BUAGKOG::IRGC 74318-1	Philippines	GJ	Landrace/Traditional cultivar	Upland	UP	3K-RG
IRIS_313-11915	IB 95::IRGC 74677-1	Ghana	GJ	Released/Improved/advanced cultivar	Rainfed-lowland	RL	3K-RG
IRIS_313-11916	MUDALIGA WEE::IRGC 74706-1	Sri Lanka	XI	Landrace/Traditional cultivar	Rainfed-lowland	RL	3K-RG
IRIS_313-11917	BUTNAPAR::IRGC 74734-1	India	cA (Aus)	NA	Upland	UP	3K-RG
IRIS_313-11918	DILBAKSH::IRGC 74738-1	India	XI	Landrace/Traditional cultivar	Upland	UP	3K-RG
IRIS_313-11919	LAKHA KUAR::IRGC 74760-1	India	XI	Landrace/Traditional cultivar	Upland	UP	3K-RG
IRIS_313-11921	KHAO GAHB BUA::IRGC 74937-1	Thailand	XI	NA	Rainfed-lowland	RL	3K-RG
IRIS_313-11923	KHAO' NGAW::IRGC 74985-1	Thailand	GJ	NA	Upland	UP	3K-RG
IRIS_313-11926	SI NAM PUENG::IRGC 75165-1	Thailand	GJ	NA	Upland	UP	3K-RG
IRIS_313-11927	YAH TOW::IRGC 75191-1	Thailand	XI	NA	Rainfed-lowland	RL	3K-RG
IRIS_313-11934	KANATO::IRGC 75306-2	Philippines	XI	Landrace/Traditional cultivar	Upland	UP	3K-RG
IRIS_313-11945	MALIKULI::IRGC 76237-1	Bangladesh	XI	Landrace/Traditional cultivar	Deepwater	DW	3K-RG
IRIS_313-11957	DAW LUEY 4-3::IRGC 76929-1	Thailand	XI	Landrace/Traditional cultivar	Rainfed-lowland	RL	3K-RG
IRIS_313-11959	KAGIOS PUTI::IRGC 76965-3	Philippines	XI	Landrace/Traditional cultivar	Upland	UP	3K-RG
IRIS_313-11961	IN TOK::IRGC 77071-1	Thailand	XI	NA	Rainfed-lowland	RL	3K-RG
IRIS_313-11964	VUOTTA SAIL::IRGC 77306-1	Bangladesh	XI	Landrace/Traditional cultivar	Rainfed-lowland	RL	3K-RG
IRIS_313-11969	SHYAMJIRA::IRGC 77522-3	India	XI	NA	Deepwater	DW	3K-RG
IRIS_313-11971	PARE LAMBAN BINGKA::IRGC 77601-1	Indonesia	GJ	Landrace/Traditional cultivar	Rainfed-lowland	RL	3K-RG
IRIS_313-11973	NOINJO::IRGC 77669-1	Republic of Korea	GJ	Landrace/Traditional cultivar	Irrigated	IR	3K-RG
IRIS_313-11984	BLAU BLA::IRGC 78460-1	Viet Nam	GJ	Landrace/Traditional cultivar	Deepwater	DW	3K-RG
IRIS_313-11989	TAMBAS JANGKOK::IRGC 78724-1	Brunei Darussalam	XI	Landrace/Traditional cultivar	Tidal wetland	TW	3K-RG
IRIS_313-11991	CHON::IRGC 78776-1	Lao People's Democratic Republic	XI	Landrace/Traditional cultivar	Upland	UP	3K-RG
IRIS_313-11992	CHAO LAO SOUNG::IRGC 78799-1	Lao People's Democratic Republic	XI	Landrace/Traditional cultivar	Upland	UP	3K-RG
IRIS_313-11993	LIM MA NO MA KHIN NYUNT::IRGC 78917-1	Myanmar	XI	Landrace/Traditional cultivar	Rainfed-lowland	RL	3K-RG
IRIS_313-11997	BARUM::IRGC 79108-1	Cambodia	XI	Landrace/Traditional cultivar	Rainfed-lowland	RL	3K-RG
IRIS_313-11998	DAMNOEUB KAUN KHMOM::IRGC 79159-1	Cambodia	XI	Landrace/Traditional cultivar	Rainfed-lowland	RL	3K-RG
IRIS_313-11999	KAUN TREI::IRGC 79194-1	Cambodia	XI	Landrace/Traditional cultivar	Rainfed-lowland	RL	3K-RG
IRIS_313-12000	LAANG::IRGC 79258-1	Cambodia	XI	Landrace/Traditional cultivar	Rainfed-lowland	RL	3K-RG
IRIS_313-12027	ACEH (SELECTION)::IRGC 80233-1	Indonesia	XI	Landrace/Traditional cultivar	Rainfed-lowland	RL	3K-RG
IRIS_313-12028	CHAO BONG::IRGC 80266-2	Lao People's Democratic Republic	XI	Landrace/Traditional cultivar	Rainfed-lowland	RL	3K-RG
IRIS_313-12029	CHAO MEO::IRGC 80273-1	Lao People's Democratic Republic	GJ	Landrace/Traditional cultivar	Upland	UP	3K-RG
IRIS_313-12036	CHAN LEUY::IRGC 81223-1	Cambodia	XI	Landrace/Traditional cultivar	Rainfed-lowland	RL	3K-RG
IRIS_313-12037	KHMAO KDET::IRGC 81278-1	Cambodia	XI	Landrace/Traditional cultivar	Rainfed-lowland	RL	3K-RG
IRIS_313-12038	MUOY KUM::IRGC 81314-1	Cambodia	XI	Landrace/Traditional cultivar	Rainfed-lowland	RL	3K-RG
IRIS_313-12039	NEANG AN::IRGC 81315-1	Cambodia	XI	Landrace/Traditional cultivar	Rainfed-lowland	RL	3K-RG
IRIS_313-12040	NEANG LAU::IRGC 81328-1	Cambodia	XI	Landrace/Traditional cultivar	Rainfed-lowland	RL	3K-RG
IRIS_313-12041	NOU::IRGC 81352-1	Cambodia	XI	Landrace/Traditional cultivar	Rainfed-lowland	RL	3K-RG
IRIS_313-12042	PHCAR KABAS::IRGC 81357-1	Cambodia	XI	Landrace/Traditional cultivar	Rainfed-lowland	RL	3K-RG
IRIS_313-12043	SAMBOK ANGKRANG::IRGC 81375-1	Cambodia	XI	Landrace/Traditional cultivar	Rainfed-lowland	RL	3K-RG
IRIS_313-12044	SAR SIEM::IRGC 81386-2	Cambodia	XI	Landrace/Traditional cultivar	Rainfed-lowland	RL	3K-RG
IRIS_313-12045	BUYAN::IRGC 81440-1	Indonesia	GJ	Landrace/Traditional cultivar	Upland	UP	3K-RG
IRIS_313-12046	KUJAM KURIT::IRGC 81477-1	Indonesia	XI	Landrace/Traditional cultivar	Deepwater	DW	3K-RG
IRIS_313-12047	LEMAK RUSA::IRGC 81486-1	Indonesia	XI	Landrace/Traditional cultivar	Upland	UP	3K-RG
IRIS_313-12048	LIMA::IRGC 81487-1	Indonesia	XI	Landrace/Traditional cultivar	Tidal wetland	TW	3K-RG
IRIS_313-12049	MAE HANG::IRGC 81615-2	Lao People's Democratic Republic	XI	Landrace/Traditional cultivar	Rainfed-lowland	RL	3K-RG
IRIS_313-12050	SHAN KAUK HNYIN::IRGC 81656-1	Myanmar	XI	Landrace/Traditional cultivar	Rainfed-lowland	RL	3K-RG
IRIS_313-12052	ADUKKAN::IRGC 81783-1	India	XI	Landrace/Traditional cultivar	Rainfed-lowland	RL	3K-RG
IRIS_313-12058	KUL REUSEI::IRGC 82308-1	Cambodia	XI	Landrace/Traditional cultivar	Rainfed-lowland	RL	3K-RG
IRIS_313-12063	XIENG KANG::IRGC 82533-1	Lao People's Democratic Republic	GJ	NA	Upland	UP	3K-RG
IRIS_313-12068	PULUT KETAN::IRGC 82674-2	Indonesia	GJ	Landrace/Traditional cultivar	Upland	UP	3K-RG
IRIS_313-12069	PULUT MAS::IRGC 82676-1	Indonesia	GJ	Landrace/Traditional cultivar	Upland	UP	3K-RG
IRIS_313-12070	BABELIONG::IRGC 82688-1	Malaysia	GJ	Landrace/Traditional cultivar	Upland	UP	3K-RG
IRIS_313-12071	NIA::IRGC 82728-1	Lao People's Democratic Republic	GJ	NA	Upland	UP	3K-RG
IRIS_313-12074	KYAIN WAR ME DONE::IRGC 82819-1	Myanmar	cB (Bas)	Landrace/Traditional cultivar	Deepwater	DW	3K-RG
IRIS_313-12076	HANG::IRGC 82842-1	Lao People's Democratic Republic	GJ	NA	Upland	UP	3K-RG
IRIS_313-12077	YOI::IRGC 82855-1	Lao People's Democratic Republic	GJ	NA	Upland	UP	3K-RG
IRIS_313-12082	MAVOLATSIKA::IRGC 83137-1	Madagascar	XI	Landrace/Traditional cultivar	Rainfed-lowland	RL	3K-RG
IRIS_313-12083	SARIN TSIPALA::IRGC 83154-1	Madagascar	XI	Landrace/Traditional cultivar	Irrigated	IR	3K-RG
IRIS_313-12096	NEANG CHEK::IRGC 83894-1	Cambodia	XI	Landrace/Traditional cultivar	Rainfed-lowland	RL	3K-RG
IRIS_313-12097	NEANG MINH::IRGC 83897-3	Cambodia	XI	Landrace/Traditional cultivar	Rainfed-lowland	RL	3K-RG
IRIS_313-12101	SAMRONG 2::IRGC 83951-1	Cambodia	XI	Landrace/Traditional cultivar	Rainfed-lowland	RL	3K-RG
IRIS_313-12102	SOK SOV::IRGC 83966-1	Cambodia	XI	Landrace/Traditional cultivar	Rainfed-lowland	RL	3K-RG
IRIS_313-12121	CHA LIENG::IRGC 84920-1	Lao People's Democratic Republic	XI	Landrace/Traditional cultivar	Rainfed-lowland	RL	3K-RG
IRIS_313-12127	INPONG::IRGC 85524-1	Lao People's Democratic Republic	XI	Landrace/Traditional cultivar	Rainfed-lowland	RL	3K-RG
IRIS_313-12128	HMA GNENG::IRGC 85751-1	Lao People's Democratic Republic	XI	Landrace/Traditional cultivar	Rainfed-lowland	RL	3K-RG
IRIS_313-12129	MON LAI::IRGC 85857-1	Lao People's Democratic Republic	GJ	Landrace/Traditional cultivar	Upland	UP	3K-RG
IRIS_313-12130	KHAO PA::IRGC 85972-1	Lao People's Democratic Republic	XI	NA	Rainfed-lowland	RL	3K-RG
IRIS_313-12131	LG 944::IRGC 86000-1	Lao People's Democratic Republic	XI	NA	Rainfed-lowland	RL	3K-RG
IRIS_313-12133	TAP KHOUAY::IRGC 86373-1	Lao People's Democratic Republic	XI	Landrace/Traditional cultivar	Rainfed-lowland	RL	3K-RG
IRIS_313-12134	THATENG::IRGC 86377-3	Lao People's Democratic Republic	GJ	Landrace/Traditional cultivar	Upland	UP	3K-RG
IRIS_313-12138	YADU BARA::IRGC 86912-1	Bhutan	XI	Landrace/Traditional cultivar	Irrigated	IR	3K-RG
IRIS_313-12139	MANSARA DHAN::IRGC 86940-1	Nepal	cA (Aus)	NA	Upland	UP	3K-RG
IRIS_313-12143	SRAU KHGNAERNG::IRGC 87073-1	Cambodia	XI	Landrace/Traditional cultivar	Rainfed-lowland	RL	3K-RG
IRIS_313-12146	AM BEUS::IRGC 87189-1	Cambodia	XI	Landrace/Traditional cultivar	Upland	UP	3K-RG
IRIS_313-12147	ARNG'-KAR PHAR ONG::IRGC 87196-1	Cambodia	XI	Landrace/Traditional cultivar	Upland	UP	3K-RG
IRIS_313-12148	ARN'-SAR THNGORN'::IRGC 87205-1	Cambodia	XI	Landrace/Traditional cultivar	Upland	UP	3K-RG
IRIS_313-12152	DAMM NOEB THNGORN'::IRGC 87428-1	Cambodia	XI	Landrace/Traditional cultivar	Rainfed-lowland	RL	3K-RG
IRIS_313-12161	PA PHA EA::IRGC 87751-1	Cambodia	XI	Landrace/Traditional cultivar	Rainfed-lowland	RL	3K-RG
IRIS_313-12164	PA YANG NOEUGN::IRGC 87778-1	Cambodia	GJ	Landrace/Traditional cultivar	Upland	UP	3K-RG
IRIS_313-12185	AE NOUA::IRGC 89308-1	Lao People's Democratic Republic	XI	NA	Irrigated	IR	3K-RG
IRIS_313-12186	BAO DAM::IRGC 89352-1	Lao People's Democratic Republic	XI	NA	Upland	UP	3K-RG
IRIS_313-12187	CHAM LEK::IRGC 89387-1	Lao People's Democratic Republic	XI	NA	Irrigated	IR	3K-RG
IRIS_313-12188	CHAO DO::IRGC 89430-1	Lao People's Democratic Republic	XI	NA	Rainfed-lowland	RL	3K-RG
IRIS_313-12190	CHAO KHAW NYAO::IRGC 89460-1	Lao People's Democratic Republic	XI	Landrace/Traditional cultivar	Rainfed-lowland	RL	3K-RG
IRIS_313-12193	DO NOUAN::IRGC 89648-1	Lao People's Democratic Republic	XI	Landrace/Traditional cultivar	Rainfed-lowland	RL	3K-RG
IRIS_313-12194	EA POUAK::IRGC 89748-1	Lao People's Democratic Republic	XI	Landrace/Traditional cultivar	Rainfed-lowland	RL	3K-RG
IRIS_313-12200	LEUANG::IRGC 90000-1	Lao People's Democratic Republic	GJ	NA	Upland	UP	3K-RG
IRIS_313-12207	SALA::IRGC 90457-1	Lao People's Democratic Republic	XI	Landrace/Traditional cultivar	Rainfed-lowland	RL	3K-RG
IRIS_313-12210	CHAM TON::IRGC 90600-1	Viet Nam	XI	Landrace/Traditional cultivar	Upland	UP	3K-RG
IRIS_313-12220	CHAO KHIE KHOUAY::IRGC 90968-1	Lao People's Democratic Republic	XI	Landrace/Traditional cultivar	Rainfed-lowland	RL	3K-RG
IRIS_313-12221	EA LOUY::IRGC 91220-1	Lao People's Democratic Republic	XI	NA	Rainfed-lowland	RL	3K-RG
IRIS_313-12222	LAM BOUN::IRGC 91525-1	Lao People's Democratic Republic	XI	Landrace/Traditional cultivar	Upland	UP	3K-RG
IRIS_313-12224	NOON SOUNG::IRGC 91956-1	Lao People's Democratic Republic	XI	Landrace/Traditional cultivar	Rainfed-lowland	RL	3K-RG
IRIS_313-12225	PA LAT NGAN::IRGC 91983-1	Lao People's Democratic Republic	XI	Landrace/Traditional cultivar	Rainfed-lowland	RL	3K-RG
IRIS_313-12226	PANG::IRGC 91987-1	Lao People's Democratic Republic	GJ	Landrace/Traditional cultivar	Upland	UP	3K-RG
IRIS_313-12227	SET::IRGC 92200-1	Lao People's Democratic Republic	GJ	Landrace/Traditional cultivar	Rainfed-lowland	RL	3K-RG
IRIS_313-12228	SOM::IRGC 92221-1	Lao People's Democratic Republic	GJ	Landrace/Traditional cultivar	Upland	UP	3K-RG
IRIS_313-12229	TAM::IRGC 92253-1	Lao People's Democratic Republic	XI	Landrace/Traditional cultivar	Irrigated	IR	3K-RG
IRIS_313-12231	TOUN::IRGC 92291-2	Lao People's Democratic Republic	XI	Landrace/Traditional cultivar	Rainfed-lowland	RL	3K-RG
IRIS_313-12242	KHAO KHOT::IRGC 93892-1	Lao People's Democratic Republic	GJ	Landrace/Traditional cultivar	Upland	UP	3K-RG
IRIS_313-12246	BANGKOUY::IRGC 94037-1	Cambodia	XI	NA	Upland	UP	3K-RG
IRIS_313-12247	DAMNOEUB KRAMOUM::IRGC 94084-2	Cambodia	XI	NA	Rainfed-lowland	RL	3K-RG
IRIS_313-12249	DAMNOUEB PHDAU PEN::IRGC 94176-1	Cambodia	XI	NA	Upland	UP	3K-RG
IRIS_313-12251	RUS RUSSEI::IRGC 94341-1	Cambodia	XI	NA	Rainfed-lowland	RL	3K-RG
IRIS_313-12252	A MOUK::IRGC 94474-1	Lao People's Democratic Republic	GJ	NA	Upland	UP	3K-RG
IRIS_313-12254	BAN BONG::IRGC 94565-1	Lao People's Democratic Republic	GJ	NA	Upland	UP	3K-RG
IRIS_313-12257	DENG PEE::IRGC 94991-1	Lao People's Democratic Republic	GJ	NA	Upland	UP	3K-RG
IRIS_313-12258	DON::IRGC 95117-1	Lao People's Democratic Republic	GJ	Landrace/Traditional cultivar	Upland	UP	3K-RG
IRIS_313-12259	EA NOUAN::IRGC 95147-1	Lao People's Democratic Republic	XI	NA	Rainfed-lowland	RL	3K-RG
IRIS_313-12260	EA KHAW NGAN::IRGC 95176-2	Lao People's Democratic Republic	XI	Landrace/Traditional cultivar	Rainfed-lowland	RL	3K-RG
IRIS_313-12261	EA TOM::IRGC 95276-1	Lao People's Democratic Republic	XI	Landrace/Traditional cultivar	Rainfed-lowland	RL	3K-RG
IRIS_313-12262	NYAE::IRGC 95302-1	Lao People's Democratic Republic	GJ	NA	Upland	UP	3K-RG
IRIS_313-12263	KHIE TOM::IRGC 95601-1	Lao People's Democratic Republic	XI	Landrace/Traditional cultivar	Rainfed-lowland	RL	3K-RG
IRIS_313-12265	KON SIM::IRGC 95626-1	Lao People's Democratic Republic	GJ	NA	Upland	UP	3K-RG
IRIS_313-12266	KAUK PAHLING::IRGC 95823-2	Myanmar	GJ	Landrace/Traditional cultivar	Upland	UP	3K-RG
IRIS_313-12268	MAYATAUNG::IRGC 95957-1	Myanmar	XI	Landrace/Traditional cultivar	Rainfed-lowland	RL	3K-RG
IRIS_313-12269	SHWEWARHNAN::IRGC 96053-1	Myanmar	XI	Landrace/Traditional cultivar	Rainfed-lowland	RL	3K-RG
IRIS_313-12270	TOAM JUM::IRGC 96077-1	Myanmar	XI	Landrace/Traditional cultivar	Rainfed-lowland	RL	3K-RG
IRIS_313-12286	EKAYIN SAW::IRGC 97468-2	Myanmar	XI	Landrace/Traditional cultivar	Rainfed-lowland	RL	3K-RG
IRIS_313-12287	KAUK HNYINGWA::IRGC 97487-1	Myanmar	XI	Landrace/Traditional cultivar	Rainfed-lowland	RL	3K-RG
IRIS_313-12288	NGWE TOE KYE::IRGC 97530-1	Myanmar	XI	Landrace/Traditional cultivar	Rainfed-lowland	RL	3K-RG
IRIS_313-12289	YARSABA::IRGC 97567-1	Myanmar	GJ	Landrace/Traditional cultivar	Upland	UP	3K-RG
IRIS_313-12290	JON JAN::IRGC 97633-1	Myanmar	XI	Landrace/Traditional cultivar	Upland	UP	3K-RG
IRIS_313-12291	NGA CHEKH FAT::IRGC 97701-2	Myanmar	XI	Landrace/Traditional cultivar	Upland	UP	3K-RG
IRIS_313-12292	EMAHTAKYAN::IRGC 97789-1	Myanmar	XI	Landrace/Traditional cultivar	Rainfed-lowland	RL	3K-RG
IRIS_313-12296	SABALINE::IRGC 98059-1	Myanmar	XI	Landrace/Traditional cultivar	Upland	UP	3K-RG
IRIS_313-12297	LOUK PASOM::IRGC 98136-1	Lao People's Democratic Republic	XI	NA	Rainfed-lowland	RL	3K-RG
IRIS_313-12299	MUANG TAY::IRGC 98382-1	Lao People's Democratic Republic	GJ	Landrace/Traditional cultivar	Upland	UP	3K-RG
IRIS_313-12300	NGAM KON DAM::IRGC 98486-1	Lao People's Democratic Republic	XI	Landrace/Traditional cultivar	Upland	UP	3K-RG
IRIS_313-12301	LG 10178::IRGC 98526-1	Lao People's Democratic Republic	XI	Landrace/Traditional cultivar	Upland	UP	3K-RG
IRIS_313-12302	LG 4153::IRGC 98528-1	Lao People's Democratic Republic	XI	NA	Rainfed-lowland	RL	3K-RG
IRIS_313-12303	LG 9274::IRGC 98715-1	Lao People's Democratic Republic	XI	Landrace/Traditional cultivar	Rainfed-lowland	RL	3K-RG
IRIS_313-12305	PA KHENG KHAW::IRGC 98779-1	Lao People's Democratic Republic	XI	Landrace/Traditional cultivar	Rainfed-lowland	RL	3K-RG
IRIS_313-12307	POU::IRGC 98968-1	Lao People's Democratic Republic	GJ	NA	Upland	UP	3K-RG
IRIS_313-12308	SAM SI::IRGC 99020-1	Lao People's Democratic Republic	XI	Landrace/Traditional cultivar	Rainfed-lowland	RL	3K-RG
IRIS_313-12309	SANPATONG NYAY::IRGC 99050-1	Lao People's Democratic Republic	XI	Landrace/Traditional cultivar	Rainfed-lowland	RL	3K-RG
IRIS_313-12311	TAM::IRGC 99161-1	Lao People's Democratic Republic	GJ	Landrace/Traditional cultivar	Upland	UP	3K-RG
IRIS_313-12312	TA SENG::IRGC 99176-1	Lao People's Democratic Republic	GJ	NA	Upland	UP	3K-RG
IRIS_313-12313	LAI HIN::IRGC 99305-3	Lao People's Democratic Republic	GJ	NA	Upland	UP	3K-RG
IRIS_313-12319	PSBRC 18::IRGC 99639-1	Philippines	XI	Released/Improved/advanced cultivar	Irrigated	IR	3K-RG
IRIS_313-12321	LG 10344::IRGC 99789-1	Lao People's Democratic Republic	GJ	Landrace/Traditional cultivar	Upland	UP	3K-RG
IRIS_313-12322	VOK::IRGC 99831-1	Lao People's Democratic Republic	GJ	Landrace/Traditional cultivar	Rainfed-lowland	RL	3K-RG
IRIS_313-12323	BAN KEO::IRGC 99953-1	Lao People's Democratic Republic	GJ	Landrace/Traditional cultivar	Upland	UP	3K-RG
IRIS_313-12324	BER YA::IRGC 99970-1	Lao People's Democratic Republic	GJ	NA	Upland	UP	3K-RG
IRIS_313-12329	CHAO DO::IRGC 106666-1	Lao People's Democratic Republic	XI	Landrace/Traditional cultivar	Upland	UP	3K-RG
IRIS_313-12330	CHAO PEE::IRGC 106767-1	Lao People's Democratic Republic	GJ	Landrace/Traditional cultivar	Upland	UP	3K-RG
IRIS_313-12332	DENG NYAY::IRGC 106907-1	Lao People's Democratic Republic	GJ	NA	Upland	UP	3K-RG
IRIS_313-12334	DO KHAW::IRGC 106977-1	Lao People's Democratic Republic	XI	Landrace/Traditional cultivar	Rainfed-lowland	RL	3K-RG
IRIS_313-12336	DO LEUANG::IRGC 106990-1	Lao People's Democratic Republic	GJ	Landrace/Traditional cultivar	Upland	UP	3K-RG
IRIS_313-12337	DOK HIEN NOI::IRGC 107021-1	Lao People's Democratic Republic	GJ	Landrace/Traditional cultivar	Upland	UP	3K-RG
IRIS_313-12340	NYAO::IRGC 107091-1	Lao People's Democratic Republic	GJ	Landrace/Traditional cultivar	Upland	UP	3K-RG
IRIS_313-12341	NYON::IRGC 107099-1	Lao People's Democratic Republic	GJ	NA	Upland	UP	3K-RG
IRIS_313-12342	HAI NA::IRGC 107117-1	Lao People's Democratic Republic	GJ	Landrace/Traditional cultivar	Upland	UP	3K-RG
IRIS_313-12344	KHAO::IRGC 107359-1	Lao People's Democratic Republic	GJ	Landrace/Traditional cultivar	Upland	UP	3K-RG
IRIS_313-12345	VIENG::IRGC 107375-2	Lao People's Democratic Republic	GJ	Landrace/Traditional cultivar	Upland	UP	3K-RG
IRIS_313-12346	LAB::IRGC 107468-1	Lao People's Democratic Republic	GJ	Landrace/Traditional cultivar	Upland	UP	3K-RG
IRIS_313-12347	LAI DAM::IRGC 107490-1	Lao People's Democratic Republic	GJ	Landrace/Traditional cultivar	Upland	UP	3K-RG
IRIS_313-12348	LOUK NOK::IRGC 107599-1	Lao People's Democratic Republic	GJ	Landrace/Traditional cultivar	Upland	UP	3K-RG
IRIS_313-12349	MAK KHEUA DENG::IRGC 107709-1	Lao People's Democratic Republic	GJ	NA	Upland	UP	3K-RG
IRIS_313-12350	MAK KHEUA KANG::IRGC 107712-1	Lao People's Democratic Republic	GJ	Landrace/Traditional cultivar	Upland	UP	3K-RG
IRIS_313-12352	MEE::IRGC 107773-1	Lao People's Democratic Republic	GJ	Landrace/Traditional cultivar	Upland	UP	3K-RG
IRIS_313-12353	MOK::IRGC 107804-1	Lao People's Democratic Republic	GJ	Landrace/Traditional cultivar	Upland	UP	3K-RG
IRIS_313-12354	NASAENG::IRGC 107818-1	Lao People's Democratic Republic	XI	Landrace/Traditional cultivar	Rainfed-lowland	RL	3K-RG
IRIS_313-12355	NASAENG::IRGC 107819-1	Lao People's Democratic Republic	XI	Landrace/Traditional cultivar	Rainfed-lowland	RL	3K-RG
W1921-1	W1921-1	Thailand	Oryza rufipogon	Oryza rufipogon	Oryza rufipogon	Or	DRR000347
W3105	W3105	India	Oryza rufipogon	Oryza rufipogon	Oryza rufipogon	Or	ERR069038
W1698	W1698	Thailand	Oryza rufipogon	Oryza rufipogon	Oryza rufipogon	Or	ERR2245551
W1294	W1294	Philippines	Oryza rufipogon	Oryza rufipogon	Oryza rufipogon	Or	SRR1016480
IRGC101252	IRGC101252	Burkina Faso	Oryza barthii	Oryza barthii	Oryza barthii	Ob	SRR1712899, SRR1712900, SRR1712901, SRR1712903, SRR1712904, SRR1712905, SRR1712906, SRR1712907
wild_rice_21	wild_rice_21	China	Oryza rufipogon	Oryza rufipogon	Oryza rufipogon	Or	SRR6220473
wild_rice_40	wild_rice_40	NA	Oryza rufipogon	Oryza rufipogon	Oryza rufipogon	Or	SRR6220519
W3104	W3104	NA	Oryza glaberrima	Oryza glaberrima	Oryza glaberrima	Ogla	ERR069039
W0106-1	W0106-1	India	Oryza rufipogon	Oryza rufipogon	Oryza rufipogon	Or	DRR000348
wild_rice_22	wild_rice_22	China	Oryza rufipogon	Oryza rufipogon	Oryza rufipogon	Or	SRR6220474
W1976	W1976	Indonesia	Oryza rufipogon	Oryza rufipogon	Oryza rufipogon	Or	SRR1016481, SRR1016482
W3106	W3106	NA	Oryza barthii	Oryza barthii	Oryza barthii	Ob	ERR069040
wild_rice_37	wild_rice_37	China	Oryza rufipogon	Oryza rufipogon	Oryza rufipogon	Or	SRR6220520
W1413	W1413	NA	Oryza longistaminata	Oryza longistaminata	Oryza longistaminata	Ol	DRR000463
wild_rice_23	wild_rice_23	China	Oryza rufipogon	Oryza rufipogon	Oryza rufipogon	Or	SRR6220475
Ob_524W1	Ob_524W1	NA	Oryza barthii	Oryza barthii	Oryza barthii	Ob	ERR2008855
W1921-2	W1921-2	Thailand	Oryza rufipogon	Oryza rufipogon	Oryza rufipogon	Or	DRR000465
wild_rice_24	wild_rice_24	China	Oryza rufipogon	Oryza rufipogon	Oryza rufipogon	Or	SRR6220476
wild_rice_38	wild_rice_38	China	Oryza rufipogon	Oryza rufipogon	Oryza rufipogon	Or	SRR6220521
W1807	W1807	Sri Lanka	Oryza rufipogon	Oryza rufipogon	Oryza rufipogon	Or	SRR1016483, SRR1016484
W0106-2	W0106-2	India	Oryza rufipogon	Oryza rufipogon	Oryza rufipogon	Or	DRR000466
IRGC88793	IRGC88793	Brazil	Oryza glumaepatula	Oryza glumaepatula	Oryza glumaepatula	Oglu	SRR1712909, SRR1712910, SRR1712953, SRR1712964, SRR1712965, SRR1712966, SRR1712967, SRR1712968, SRR1712969, SRR1712970
wild_rice_17	wild_rice_17	China	Oryza rufipogon	Oryza rufipogon	Oryza rufipogon	Or	SRR6220477
wild_rice_32	wild_rice_32	China	Oryza rufipogon	Oryza rufipogon	Oryza rufipogon	Or	SRR6220531
W0593	W0593	Malaysia	Oryza rufipogon	Oryza rufipogon	Oryza rufipogon	Or	DRR001183
wild_rice_18	wild_rice_18	NA	Oryza rufipogon	Oryza rufipogon	Oryza rufipogon	Or	SRR6220478
W1739	W1739	India	Oryza rufipogon	Oryza rufipogon	Oryza rufipogon	Or	ERR2245552
W2003	W2003	India	Oryza rufipogon	Oryza rufipogon	Oryza rufipogon	Or	SRR1016485, SRR1016486
Ob_529W1	Ob_529W1	NA	Oryza barthii	Oryza barthii	Oryza barthii	Ob	ERR2008859
wild_rice_31	wild_rice_31	China	Oryza rufipogon	Oryza rufipogon	Oryza rufipogon	Or	SRR6220532
wild_rice_19	wild_rice_19	China	Oryza rufipogon	Oryza rufipogon	Oryza rufipogon	Or	SRR6220479
wild_rice_20	wild_rice_20	China	Oryza rufipogon	Oryza rufipogon	Oryza rufipogon	Or	SRR6220480
W1236	W1236	Australian New Guinea	Oryza rufipogon	Oryza rufipogon	Oryza rufipogon	Or	DRR001184
wild_rice_34	wild_rice_34	China	Oryza rufipogon	Oryza rufipogon	Oryza rufipogon	Or	SRR6220533
W2057	W2057	Bangladesh	Oryza rufipogon	Oryza rufipogon	Oryza rufipogon	Or	SRR1016487, SRR1016488
wild_rice_16	wild_rice_16	China	Oryza rufipogon	Oryza rufipogon	Oryza rufipogon	Or	SRR6220497
wild_rice_33	wild_rice_33	China	Oryza rufipogon	Oryza rufipogon	Oryza rufipogon	Or	SRR6220534
wild_rice_15	wild_rice_15	China	Oryza rufipogon	Oryza rufipogon	Oryza rufipogon	Or	SRR6220498
Ob_539W1	Ob_539W1	NA	Oryza barthii	Oryza barthii	Oryza barthii	Ob	ERR2008866
W0630-1	W0630-1	Burma	Oryza rufipogon	Oryza rufipogon	Oryza rufipogon	Or	DRR001185
wild_rice_10	wild_rice_10	China	Oryza rufipogon	Oryza rufipogon	Oryza rufipogon	Or	SRR6220501
W0630-2	W0630-2	Burma	Oryza rufipogon	Oryza rufipogon	Oryza rufipogon	Or	SRR1016489,SRR1016490, SRR1016491
wild_rice_28	wild_rice_28	China	Oryza rufipogon	Oryza rufipogon	Oryza rufipogon	Or	SRR6220535
wild_rice_9	wild_rice_9	China	Oryza rufipogon	Oryza rufipogon	Oryza rufipogon	Or	SRR6220502
wild_rice_27	wild_rice_27	China	Oryza rufipogon	Oryza rufipogon	Oryza rufipogon	Or	SRR6220536
wild_rice_8	wild_rice_8	China	Oryza rufipogon	Oryza rufipogon	Oryza rufipogon	Or	SRR6220503
wild_rice_30	wild_rice_30	China	Oryza rufipogon	Oryza rufipogon	Oryza rufipogon	Or	SRR6220537
W1754	W1754	India	Oryza rufipogon	Oryza rufipogon	Oryza rufipogon	Or	ERR2245553
Ob_540W1	Ob_540W1	NA	Oryza barthii	Oryza barthii	Oryza barthii	Ob	ERR2008867
IRGC105298	IRGC105298	Australia	Oryza meridionalis	Oryza meridionalis	Oryza meridionalis	Om	SRR1712971, SRR1712972, SRR1712973, SRR1712974, SRR1712975, SRR1712976, SRR1712977, SRR1712978, SRR1712979, SRR1712980, SRR1712981
W0120-1	W0120-1	India	Oryza rufipogon	Oryza rufipogon	Oryza rufipogon	Or	DRR001186
wild_rice_7	wild_rice_7	China	Oryza rufipogon	Oryza rufipogon	Oryza rufipogon	Or	SRR6220504
wild_rice_29	wild_rice_29	NA	Oryza rufipogon	Oryza rufipogon	Oryza rufipogon	Or	SRR6220538
W1886	W1886	NA	Oryza rufipogon	Oryza rufipogon	Oryza rufipogon	Or	SRR1016492, SRR1016493
wild_rice_14	wild_rice_14	China	Oryza rufipogon	Oryza rufipogon	Oryza rufipogon	Or	SRR6220505
wild_rice_36	wild_rice_36	China	Oryza rufipogon	Oryza rufipogon	Oryza rufipogon	Or	SRR6220543
wild_rice_13	wild_rice_13	China	Oryza rufipogon	Oryza rufipogon	Oryza rufipogon	Or	SRR6220506
W1715	W1715	China	Oryza rufipogon	Oryza rufipogon	Oryza rufipogon	Or	DRR001187
Chaling	Chaling	Chaling, Hunan	Oryza rufipogon	Oryza rufipogon	Oryza rufipogon	Or	SRR10303118
Ob_541W1	Ob_541W1	NA	Oryza barthii	Oryza barthii	Oryza barthii	Ob	ERR2008868
wild_rice_12	wild_rice_12	China	Oryza rufipogon	Oryza rufipogon	Oryza rufipogon	Or	SRR6220507
wild_rice_35	wild_rice_35	China	Oryza rufipogon	Oryza rufipogon	Oryza rufipogon	Or	SRR6220544
wild_rice_11	wild_rice_11	China	Oryza rufipogon	Oryza rufipogon	Oryza rufipogon	Or	SRR6220508
W2014	W2014	India	Oryza nivara	Oryza nivara	Oryza nivara	On	SRR7341624
W0180	W0180	Thailand	Oryza rufipogon	Oryza rufipogon	Oryza rufipogon	Or	DRR001188
wild_rice_41	wild_rice_41	China	Oryza rufipogon	Oryza rufipogon	Oryza rufipogon	Or	SRR6220516
W1543	W1543	NA	Oryza nivara	Oryza nivara	Oryza nivara	On	SRR1743122
wild_rice_42	wild_rice_42	China	Oryza rufipogon	Oryza rufipogon	Oryza rufipogon	Or	SRR6220517
Ob_543W1	Ob_543W1	NA	Oryza barthii	Oryza barthii	Oryza barthii	Ob	ERR2008870
dongxiang1	dongxiang1	China	Oryza rufipogon	Oryza rufipogon	Oryza rufipogon	Or	SRR3180882, SRR3264875
W1777	W1777	India	Oryza rufipogon	Oryza rufipogon	Oryza rufipogon	Or	ERR2245554
W1230	W1230	Dutch New Guinea	Oryza rufipogon	Oryza rufipogon	Oryza rufipogon	Or	DRR001189
wild_rice_39	wild_rice_39	China	Oryza rufipogon	Oryza rufipogon	Oryza rufipogon	Or	SRR6220518
DXCWR	DXCWR	China	Oryza rufipogon	Oryza rufipogon	Oryza rufipogon	Or	SRR11172646, SRR11172647
Ob_552W1	Ob_552W1	NA	Oryza barthii	Oryza barthii	Oryza barthii	Ob	ERR2008877
W1981	W1981	Indonesia	Oryza rufipogon	Oryza rufipogon	Oryza rufipogon	Or	DRR001190
W1411	W1411	NA	Oryza barthii	Oryza barthii	Oryza barthii	Ob	SRR7341625
W0171	W0171	Thailand	Oryza rufipogon	Oryza rufipogon	Oryza rufipogon	Or	ERR068632
Ob_587W	Ob_587W	NA	Oryza barthii	Oryza barthii	Oryza barthii	Ob	ERR2008906
W1087	W1087	India	Oryza rufipogon	Oryza rufipogon	Oryza rufipogon	Or	ERR068678
dongxiang2	dongxiang2	China	Oryza rufipogon	Oryza rufipogon	Oryza rufipogon	Or	SRR519098, SRR519100, SRR519102
W1683	W1683	India	Oryza rufipogon	Oryza rufipogon	Oryza rufipogon	Or	ERR068733
W1943	W1943	China	Oryza rufipogon	Oryza rufipogon	Oryza rufipogon	Or	ERR2245555
W1725	W1725	Thailand	Oryza rufipogon	Oryza rufipogon	Oryza rufipogon	Or	ERR068748
W1748	W1748	India	Oryza rufipogon	Oryza rufipogon	Oryza rufipogon	Or	ERR068764
W1790	W1790	Thailand	Oryza rufipogon	Oryza rufipogon	Oryza rufipogon	Or	ERR068784
W1849	W1849	Thailand	Oryza rufipogon	Oryza rufipogon	Oryza rufipogon	Or	ERR068809
Ob_593W	Ob_593W	NA	Oryza barthii	Oryza barthii	Oryza barthii	Ob	ERR2009084
IRGC102463	IRGC102463	Bangladesh	Oryza nivara	Oryza nivara	Oryza nivara	On	SRR1450138
dw	dw	NA	Oryza rufipogon	Oryza rufipogon	Oryza rufipogon	Or	SRR9067302, SRR9067303, SRR9067304, SRR9067305, SRR9067306, SRR9067307, SRR9067308
Huaye1	Huaye1	NA	Oryza rufipogon	Oryza rufipogon	Oryza rufipogon	Or	SRR5536054
Ob_606W	Ob_606W	NA	Oryza barthii	Oryza barthii	Oryza barthii	Ob	ERR2009093
Huaye2	Huaye2	NA	Oryza rufipogon	Oryza rufipogon	Oryza rufipogon	Or	SRR5536055
Ob_513W1	Ob_513W1	NA	Oryza barthii	Oryza barthii	Oryza barthii	Ob	ERR2009095
IRGC103824	IRGC103824	China	Oryza nivara	Oryza nivara	Oryza nivara	On	SRR1450139
Y11	Y11	NA	Oryza rufipogon	Oryza rufipogon	Oryza rufipogon	Or	SRR5739119
W0123-1	W0123-1	India	Oryza rufipogon	Oryza rufipogon	Oryza rufipogon	Or	ERR2240123
S24	S24	NA	Oryza rufipogon	Oryza rufipogon	Oryza rufipogon	Or	SRR5880384
W1979	W1979	Indonesia	Oryza rufipogon	Oryza rufipogon	Oryza rufipogon	Or	ERR2245556
MP03	MP03	Botswana	Oryza longistaminata	Oryza longistaminata	Oryza longistaminata	Ol	SRR9427372
W3095-2	W3095-2	China	Oryza rufipogon	Oryza rufipogon	Oryza rufipogon	Or	ERR2240125
Huaye3	Huaye3	NA	Oryza rufipogon	Oryza rufipogon	Oryza rufipogon	Or	SRR5881095
PE02	PE02	Botswana	Oryza longistaminata	Oryza longistaminata	Oryza longistaminata	Ol	SRR9427373
W2012	W2012	India	Oryza rufipogon	Oryza rufipogon	Oryza rufipogon	Or	ERR2245557
IRGC105705	IRGC105705	NA	Oryza nivara	Oryza nivara	Oryza nivara	On	SRR1450140
Huaye4	Huaye4	NA	Oryza rufipogon	Oryza rufipogon	Oryza rufipogon	Or	SRR5882917
IRGC105751	IRGC105751	Cambodia	Oryza nivara	Oryza nivara	Oryza nivara	On	SRR1450141
W3078-2	W3078-2	China	Oryza rufipogon	Oryza rufipogon	Oryza rufipogon	Or	ERR2240126
IRGC81837	IRGC81837	India	Oryza nivara	Oryza nivara	Oryza nivara	On	SRR1450142
PE01	PE01	Botswana	Oryza longistaminata	Oryza longistaminata	Oryza longistaminata	Ol	SRR9427374
wild_rice_5	wild_rice_5	China	Oryza rufipogon	Oryza rufipogon	Oryza rufipogon	Or	SRR6220418
wild_rice_6	wild_rice_6	China	Oryza rufipogon	Oryza rufipogon	Oryza rufipogon	Or	SRR6220419
MP02	MP02	Botswana	Oryza longistaminata	Oryza longistaminata	Oryza longistaminata	Ol	SRR9427375
wild_rice_3	wild_rice_3	China	Oryza rufipogon	Oryza rufipogon	Oryza rufipogon	Or	SRR6220424
wild_rice_4	wild_rice_4	China	Oryza rufipogon	Oryza rufipogon	Oryza rufipogon	Or	SRR6220425
wild_rice_1	wild_rice_1	China	Oryza rufipogon	Oryza rufipogon	Oryza rufipogon	Or	SRR6220426
IRGC80470	IRGC80470	Madhya Pradesh, India	Oryza nivara	Oryza nivara	Oryza nivara	On	SRR063608
wild_rice_2	wild_rice_2	China	Oryza rufipogon	Oryza rufipogon	Oryza rufipogon	Or	SRR6220427
IRGC105958	IRGC105958	Kromat Watu, Indonesia	Oryza rufipogon	Oryza rufipogon	Oryza rufipogon	Or	SRR063609
MP01	MP01	Botswana	Oryza longistaminata	Oryza longistaminata	Oryza longistaminata	Ol	SRR9427376
W0141	W0141	India	Oryza rufipogon	Oryza rufipogon	Oryza rufipogon	Or	ERR2245548
wild_rice_25	wild_rice_25	China	Oryza rufipogon	Oryza rufipogon	Oryza rufipogon	Or	SRR6220471
IRGC106154	IRGC106154	Vientiane, Laos	Oryza nivara	Oryza nivara	Oryza nivara	On	SRR063610
wild_rice_26	wild_rice_26	China	Oryza rufipogon	Oryza rufipogon	Oryza rufipogon	Or	SRR6220472
IRGC89215	IRGC89215	Sopoir Tep, Cambodia	Oryza nivara	Oryza nivara	Oryza nivara	On	SRR063611
VOC4	VOC4	Nepal	Oryza rufipogon	Oryza rufipogon	Oryza rufipogon	Or	SRR063619
IRGC81940	IRGC81940	Myanmar	Oryza nivara	Oryza nivara	Oryza nivara	On	SRR1450143
IRGC105960	IRGC105960	Chakaria, Bangladesh	Oryza rufipogon	Oryza rufipogon	Oryza rufipogon	Or	SRR063620
IRGC106105	IRGC106105	Medinipur, India	Oryza nivara	Oryza nivara	Oryza nivara	On	SRR063621
IRGC105327	IRGC105327	Dhoni, India	Oryza nivara	Oryza nivara	Oryza nivara	On	SRR063622
W0170	W0170	Thailand	Oryza rufipogon	Oryza rufipogon	Oryza rufipogon	Or	ERR2245549
P46	P46	China	Oryza rufipogon	Oryza rufipogon	Oryza rufipogon	Or	SRR063623
Yuan3-9	Yuan3-9	China	Oryza rufipogon	Oryza rufipogon	Oryza rufipogon	Or	SRR063624
W593	W593	Malaysia	Oryza rufipogon	Oryza rufipogon	Oryza rufipogon	Or	SRR1016473, SRR1016474
W1687	W1687	India	Oryza rufipogon	Oryza rufipogon	Oryza rufipogon	Or	ERR2245550
W1965	W1965	NA	Oryza rufipogon	Oryza rufipogon	Oryza rufipogon	Or	SRR1016475
W0120-2	W0120-2	India	Oryza rufipogon	Oryza rufipogon	Oryza rufipogon	Or	SRR1016477, SRR1016478
IRGC93183	IRGC93183	Nepal	Oryza nivara	Oryza nivara	Oryza nivara	On	SRR1450144
IRGC105608A	IRGC105608A	NA	Oryza barthii	Oryza barthii	Oryza barthii	Ob	SRR1528330, SRR1528331, SRR1528332
IRGC100897	IRGC100897	India	Oryza nivara	Oryza nivara	Oryza nivara	On	SRR1528449, SRR1528450, SRR1528451, SRR1528452, SRR1528453
IRGC88812	IRGC88812	NA	Oryza nivara	Oryza nivara	Oryza nivara	On	SRR1707282, SRR1712580, SRR1712581, SRR1712582, SRR1712583, SRR1712584, SRR1712648, SRR1712650, SRR1712652, SRR1712655, SRR1712658, SRR1712660, SRR1712662, SRR1712664
