# Supplementary material for: Evolution of different rice ecotypes and genetic basis of flooding adaptability in Deepwater rice by GWAS
Source: BMC Plant Biol. 2022 Nov 14;22:526. doi: 10.1186/s12870-022-03924-y (PMC9661789; doi:10.1186/s12870-022-03924-y)
Supplement: Supplementary file 2 — Additional file 2 Table S2. Summary of Annotation for genomic variation. [file 12870_2022_3924_MOESM2_ESM.xlsx]

## Sheet: Sheet1
	Table S2. Summary of Annotation for genomic variation
	Type (alphabetical order)	Count	Percent
	downstream_gene_variant	5321127	0.25975
	initiator_codon_variant	72	4e-06
	intergenic_region	7353466	0.35896
	intron_variant	1144253	0.05586
	missense_variant	493399	0.02409
	non_canonical_start_codon	57	3e-06
	splice_acceptor_variant	932	5e-05
	splice_donor_variant	1012	5e-05
	splice_region_variant	33021	0.00161
	start_lost	192	1e-05
	stop_gained	27986	0.00137
	stop_lost	15963	0.00078
	stop_retained_variant	11503	0.00056
	synonymous_variant	375148	0.01831
	upstream_gene_variant	5707104	0.2786
	Total	20485235	1
