# Supplementary material for: Evolution of different rice ecotypes and genetic basis of flooding adaptability in Deepwater rice by GWAS
Source: BMC Plant Biol. 2022 Nov 14;22:526. doi: 10.1186/s12870-022-03924-y (PMC9661789; doi:10.1186/s12870-022-03924-y)
Supplement: Supplementary file 4 — Additional file 4 Table S3. Genetic divergence (FST) among distinct rice ecotypes populations and wild rice. [file 12870_2022_3924_MOESM4_ESM.xlsx]

## Sheet: Sheet1
	Table S3. Genetic divergence (FST) among distinct rice ecotypes populations and wild rice
		DW	IR-XI	IR-GJ	RL-XI	RL-GJ	SW	UP-XI	UP-GJ	Or	On	Ob
	DW	1	0.0809895	0.447513	0.0771661	0.364828	0.0321489	0.0954	0.456549	0.151159	0.22502	0.458553
	IR-XI		1	0.383839	0.0592633	0.344205	0.0420325	0.0383748	0.375556	0.158718	0.301564	0.459472
	IR-GJ			1	0.3922	0.117127	0.540497	0.410372	0.0933507	0.156766	0.304521	0.519286
	RL-XI				1	0.373767	0.00168089	0.00757309	0.379366	0.175141	0.337623	0.47462
	RL-GJ					1	0.47674	0.360951	0.0667155	0.137002	0.224383	0.572467
	SW						1	0.00225537	0.531975	0.124789	0.221833	0.570051
	UP-XI							1	0.405856	0.154305	0.276361	0.459815
	UP-GJ								1	0.189969	0.394899	0.588337
	Or									1	0.0777779	0.223567
	On										1	0.280113
	Ob											1
