# Supplementary material for: Evolution of different rice ecotypes and genetic basis of flooding adaptability in Deepwater rice by GWAS
Source: BMC Plant Biol. 2022 Nov 14;22:526. doi: 10.1186/s12870-022-03924-y (PMC9661789; doi:10.1186/s12870-022-03924-y)
Supplement: Supplementary file 5 — Additional file 5 Table S4. The mean (θπ) of different subpopulations in cultivated and wild rice. [file 12870_2022_3924_MOESM5_ESM.xlsx]

## Sheet: Sheet1
	Table S4. The mean(θπ) of different subpopulations in cultivated and wild rice
	Type	Ecotypes	mean(θπ)
	All cultivated rice	All	0.0033
		IR	0.0031
		RL	0.0026
		UP	0.0029
		All	0.0021
	XI	DW	0.0024
		IR	0.0019
		RL	0.0019
		SW	0.0018
		UP	0.0021
		All	0.0016
	GJ	IR	0.0012
		RL	0.0015
		UP	0.0015
	All wild rice		0.0051
	Or		0.0045
	On		0.0046
	Ob		0.0029
