# Supplementary material for: Evolution of different rice ecotypes and genetic basis of flooding adaptability in Deepwater rice by GWAS
Source: BMC Plant Biol. 2022 Nov 14;22:526. doi: 10.1186/s12870-022-03924-y (PMC9661789; doi:10.1186/s12870-022-03924-y)
Supplement: Supplementary file 6 — Additional file 6 Table S5. Variation types between each ecotype and its immediate ancestral progenitor. [file 12870_2022_3924_MOESM6_ESM.xlsx]

## Sheet: Sheet2
	Table S5. Variation types between each ecotype and its immediate ancestral progenitor
	ecotype	variation type	SNP number	alternative allele frequency	alternative allele frequency of IR-XI	alternative allele frequency differentiation
	DW	stand	3727609	0.59997	0.55182	0.04815
		lost	1639030	0.11466
		novel	637570	0.17627
	RL-XI	stand	4503078	0.50899	0.48252	0.02647
		lost	863562	0.08348
		novel	1543225	0.08629
	RL-GJ	stand	1839242	0.41821	0.15645	0.26176
		lost	1603372	0.04296
		novel	457511	0.13491
	UP-XI	stand	4332898	0.5239	0.49872	0.02518
		lost	1033741	0.08128
		novel	1034495	0.10547
	UP-GJ	stand	2434386	0.30407	0.1312	0.17287
		lost	1008228	0.03694
		novel	1444332	0.04165
