# Supplementary material for: Evolution of different rice ecotypes and genetic basis of flooding adaptability in Deepwater rice by GWAS
Source: BMC Plant Biol. 2022 Nov 14;22:526. doi: 10.1186/s12870-022-03924-y (PMC9661789; doi:10.1186/s12870-022-03924-y)
Supplement: Supplementary file 7 — Additional file 7 Table S6. Genome-wide detection of positive selection in deepwater (DW). [file 12870_2022_3924_MOESM7_ESM.xlsx]

## Sheet: Sheet1
	Table S6. Genome-wide detection of positive selection in deepwater (DW)
	chr	start_region	end_region	u-statistic	Known genes (flood resistance)	Known genes (other traits)
	chr1	5038645	5188998	24.68		OsNPR1
	chr1	21452819	21703171	16.77		OsELF3-2
	chr1	26286648	26437705	21.08
	chr1	33537391	33587744	46.26
	chr1	41644126	41694478	21.51		Osg1
	chr2	15645521	15695493	16.67
	chr2	23341094	23391065	23.26
	chr3	1015804	1117082	30.99		RIM1
	chr3	1319637	1370276	26.2		TAD1; TE; OsCCS52A
	chr3	1420915	1674109	33.74		DSM2/OsCDPK11; OsCPK11
	chr4	9114232	9214360	44.515
	chr4	14421012	14471076	18.8
	chr4	15622547	15672611	26.36
	chr4	33745701	33885829	32.405		MOC3; OsWUS; TAB1
	chr4	33945957	33996021	21.22
	chr4	34046085	34246213	20.705		sh4/OsCP1
	chr5	25044899	25094884	28.04
	chr6	18577271	18627734	19.67
	chr6	18728659	18779122	25.18
	chr6	23273101	23623564	19.82	OsALDH2B2	WSL1
	chr6	29275413	29325876	24.73
	chr7	3025278	3173973	43.7333
	chr7	3213538	3273103	20.44		OsYABBY1
	chr7	3917448	3967013	28.16
	chr7	12194800	12244365	18.33
	chr7	12591320	12640885	18.84
	chr7	13929575	13979140	16.44
	chr7	28400810	28650375	17.06	OsHIGD2
	chr7	28997330	29146895	26.02		WOX11
	chr8	4320794	4500771	20.19		OsSERK1; OsBAK1; OsBISERK1
	chr8	11197676	11247653	38.14
	chr8	21792779	21892733	20.405		Os4CL5
	chr8	22592410	22792317	20.525
	chr8	22842294	22942248	22.185
	chr8	22992225	23092179	25.34
	chr8	23192132	23392086	19.6067	OsAmy3D; RAmy3D	TRAB1; OsbZIP66/OsABA8ox2
	chr8	23242109	23392086	21.41
	chr8	23491994	23541971	29.08
	chr10	20466135	20516661	42.42
	chr10	22941918	23092444	37.07		OsCSLD1
	chr11	624570	1073002	43.36	OsCIPK15
	chr11	4705389	4753821	24.64
	chr11	12115458	12163890	27.63
	chr11	12260753	12309185	42.01
	chr11	12327617	12551344	55.4475		OsNAC10; ONAC122
	chr12	1845747	1894109	17.24
	chr12	6343401	6391763	17.96
	chr12	18240422	18288784	27.93
	chr12	20465068	20561792	19.22
	chr12	20610154	20706878	55.39
	chr12	23753676	23802038	19.51
	chr12	24927466	25275828	21.51	SNORKEL1/SNORKEL2
