# Supplementary material for: Evolution of different rice ecotypes and genetic basis of flooding adaptability in Deepwater rice by GWAS
Source: BMC Plant Biol. 2022 Nov 14;22:526. doi: 10.1186/s12870-022-03924-y (PMC9661789; doi:10.1186/s12870-022-03924-y)
Supplement: Supplementary file 8 — Additional file 8 Table S7. Genome-wide detection of positive selection in upland XI rice. [file 12870_2022_3924_MOESM8_ESM.xlsx]

## Sheet: Sheet1
	Table S7. Genome-wide detection of positive selection in upland XI rice
	chr	start_region	end_region	u-statistic	Known genes (drought resistance)	Known genes (other traits)
	chr1	33538995	33789351	34.29	OsERF3; OsAP37
	chr1	35805372	35976084	60.87		OsCCT01/OsMTP2/OsPI1
	chr2	11697641	11747612	35.35
	chr2	11897526	12007468	27.09		OsNAAT1
	chr2	12347268	12447210	26.72		OsAPI5
	chr2	21601934	21691905	24.93		CPT1
	chr2	32105911	32285883	28.21	OsbZIP23	KRP1
	chr2	35583933	35633904	28
	chr4	15722736	15822865	48.345
	chr4	16724151	16874215	32.22		An-1
	chr4	16924279	16974344	24
	chr4	33846144	33996209	34.09		MOC3; OsWUS; TAB1
	chr4	34046273	34216337	35.3		OsCP1
	chr5	17798460	18108451	36.65		OsHXK10
	chr5	24047265	24097255	36.17
	chr5	24297217	24447207	27.45		MFS1
	chr5	24947092	24997083	30.96
	chr5	25047073	25097064	31.46
	chr5	26646767	26746748	32.83
	chr5	26796739	26996700	28.9175	OsLEA3; OsLEA3-1	OsLF/OsLEA3; OsLEA3-1
	chr6	2228588	2479054	41.24		Hd17; Ef7; OsELF3; OsELF3-1
	chr6	25693670	25794603	17.175
	chr6	29276795	29507262	37.58		OsHMA2; OsHMA2v
	chr7	2974845	3124410	45.39		OsEIN2; MHZ7
	chr7	3967017	4056583	38.1		OsNek3
	chr7	4660929	4710495	25.17		OsPHF1
	chr7	12194831	12244396	43.77
	chr7	29046980	29096545	34.51		WOX11
	chr7	29195676	29245241	46.36		rTGA2.1
	chr8	11197539	11247517	29.25
	chr8	21702848	22342781	27.8967	OsTPS1/OsDERF1	Os4CL5
	chr8	22492317	23252295	26.54	OsOPR7	TRAB1; OsbZIP66
	chr8	23891919	24041896	58.64		RAE2
	chr9	13470164	13520086	23.48
	chr9	18711947	18841869	28.61	OSISAP1	OsGNA1
	chr9	18961556	19011477	25.7
	chr9	22645765	22705686	32.52	OsAHP2; OHP2
	chr9	22755608	22805530	31.38
	chr9	22955295	23005295	37.42
	chr10	10866885	10917412	25.1
	chr10	18347033	18597560	33.69		OsDCL3b
	chr10	18749142	18959670	39.25		Rf1a
	chr10	23145017	23195544	36.35		OsDUR3
	chr11	1025869	1074300	27.46
	chr11	1171160	1239590	31.59	OsNAC10; ONAC122	OsNAC10; ONAC122
	chr11	1316451	1510172	47.0255
	chr11	1558602	1607032	38.88
	chr11	7757669	7976099	33.85		SRS5
	chr11	12116388	12164819	35.25
	chr11	12455400	12552260	51.14
	chr11	27129755	27178185	28.27
	chr12	4745886	4794251	42.41	OsBRXL6
	chr12	20512721	20561086	33.19
	chr12	20657815	20754544	44.855
	chr12	24223706	24672070	41.58	ZFP252; RZF71	SAPK9
	chr12	24913893	25107351	36.5125
	chr12	25305902	25494267	33.54		OsIAA3
