# Supplementary material for: Evolution of different rice ecotypes and genetic basis of flooding adaptability in Deepwater rice by GWAS
Source: BMC Plant Biol. 2022 Nov 14;22:526. doi: 10.1186/s12870-022-03924-y (PMC9661789; doi:10.1186/s12870-022-03924-y)
Supplement: Supplementary file 9 — Additional file 9 Table S8. Genome-wide detection of positive selection in upland GJ rice. [file 12870_2022_3924_MOESM9_ESM.xlsx]

## Sheet: Sheet1
	Table S8. Genome-wide detection of positive selection in upland GJ rice
	chr	start_region	end_region	u-statistic	Known genes (drought resistance)	Known genes (other traits)
	chr1	21454681	21655039	20.35		OsELF3-2
	chr1	33300345	33780703	17.36	OsERF3; OsAP37	OsGH3.1; OsGH3-1; LC1
	chr1	35500682	35555040	13.91		OsYSL18
	chr1	36100775	36411133	10.92	OsMYB3R-2	OsAKR1; OsI_04426
	chr1	36733642	36814001	11.81		OsCOI1a
	chr1	37166510	37216868	17.58	OsABI5; OREB1; OsbZIP10	OsABI5; OREB1; OsbZIP10
	chr1	37468660	37589019	11.89	OsABF1; OsbZIP12	MOC2
	chr1	37619735	37670094	13.39		OsMGT1
	chr1	37700811	37821169	12.4		SAPK4
	chr1	38022603	38072961	15.64
	chr1	38274395	38475829	14.745	SNAC2；OsNAC6	sd1/SNAC2
	chr1	38526187	38576545	11.82
	chr1	40108015	40238374	16.46		OsSSI2
	chr2	162344	312295	12.52		OsNOA1
	chr2	35577547	35627497	11.61
	chr3	29808261	29978884	11.45		OsGRF6
	chr3	33524977	33775600	12.92	SQS
	chr3	34408058	34838681	13.36	ZFP182; ZOS3-21	OASA1
	chr4	9163550	9213610	16.14
	chr4	14770376	14920436	20.55		S-28
	chr4	14970496	15120675	29.1867
	chr4	15571214	15721394	33.667
	chr4	15771454	15821514	18.48
	chr6	1572885	1823350	11.85	OsSIK1	wx
	chr6	2178466	2428931	11.41		Hd17; Ef7; OsELF3; OsELF3-1
	chr6	3841952	3892417	10.88
	chr6	7172645	7223110	17.29
	chr6	12168684	12419149	14.76		MKRN
	chr6	22787737	22968202	14.98		OsHDAC1
	chr7	6694794	6744358	14.17
	chr7	6793922	6843485	11.99
	chr7	16657116	16706680	17.51
	chr7	21663060	21712623	15.27
	chr8	4250698	4450646	11.255		OsSERK1; OsBAK1; OsBISERK1
	chr8	22041540	22291514	13.43	OsDERF1	OsrbohE
	chr8	27688616	27938590	15.47	OsAHP1; OHP1	OsPIMT1
	chr9	444051	493982	12.34
	chr9	22114212	22673937	12.735	OsAHP2; OHP2	OsHSBP1/OsDEES1
	chr10	8038091	8088623	28.22
	chr10	13751335	14152398	14.17		PAIR3
	chr10	14202930	14303993	18.33
	chr10	21883712	22004243	11.92		RL14
	chr11	113548	258799	13.7967		D53
	chr11	210382	404050	14.185		OsFER1
	chr11	597718	646134	11.58		OsCIPK15
	chr11	2001809	2150226	15.95		OsDMC1B
	chr11	2189145	2437562	12		OsPK1
	chr11	9506438	9554855	12.06
	chr11	12169371	12266205	11.95
	chr11	12363039	12508290	184.4
	chr12	304818	353144	20.19
	chr12	1554598	1802924	12.08		RIP1
	chr12	1851250	1899576	11.18
	chr12	1947902	2184554	14.235		DMC1A
	chr12	3156052	3204378	16.4
	chr12	3570985	3639311	19.54		ART1
	chr12	5520677	5669003	11.7		OsMADS13
	chr12	5765655	5813981	15.48
	chr12	20505083	20553409	20.4
	chr12	26552484	26690810	10.9		OsSpo11-4
	chr12	26932440	26980766	16.36		TOND1
