# Supplementary material for: Evolution of different rice ecotypes and genetic basis of flooding adaptability in Deepwater rice by GWAS
Source: BMC Plant Biol. 2022 Nov 14;22:526. doi: 10.1186/s12870-022-03924-y (PMC9661789; doi:10.1186/s12870-022-03924-y)
Supplement: Supplementary file 10 — Additional file 10 Table S9. Genome-wide detection and functional annotation of selective sweep regions in the deepwater rice (DW). [file 12870_2022_3924_MOESM10_ESM.xlsx]

## Sheet: Sheet1
	Table S9. Genome-wide detection and functional annotation of selective sweep regions in the deepwater rice (DW)
	CHROM	BIN_START	BIN_END	θπDW	θπOr	θπOr/θπDW	Known genes (flood resistance)
	chr1	16850001	16950000	0.000122079	0.00328911	26.9425
	chr1	26200001	26400000	9.72663e-05	0.00462616	47.5618
	chr3	900001	1150000	6.2863e-05	0.00450257	71.6251
	chr3	1250001	1650000	5.90792e-05	0.00367184	62.1511
	chr3	13350001	13550000	0.000146524	0.00405777	27.6936
	chr4	15700001	15800000	3.69347e-05	0.000925923	25.0692
	chr4	26000001	26100000	9.7663e-05	0.00325604	33.3395
	chr4	33900001	34250000	5.78024e-05	0.00407871	70.563
	chr5	5050001	5200000	0.000108649	0.00350595	32.2686
	chr5	29850001	30050000	1.46053e-06	0.000167852	114.925
	chr6	1	100000	0.000129354	0.00369449	28.5611
	chr6	18350001	18750000	5.15101e-05	0.00249346	48.4072
	chr7	2750001	3250000	4.81316e-05	0.00236751	49.1883
	chr7	3900001	4000000	0.000155707	0.00434239	27.8882
	chr7	28450001	28650000	0.000140878	0.00488556	34.6794	OsHIGD2
	chr8	6950001	7050000	0.000126253	0.00355314	28.143
	chr8	21750001	21850000	0.000215945	0.00660843	30.6024
	chr8	22400001	23350000	0.000120978	0.00518189	42.8333	OsAmy3D; RAmy3D
	chr8	23550001	23650000	0.000167797	0.00456168	27.1857
	chr9	22950001	23050000	2.3133e-06	0.000135182	58.4369
	chr10	5050001	5150000	0.000173837	0.00492019	28.3035
	chr10	22900001	23000000	0.000106863	0.00396406	37.0948
	chr11	12300001	12400000	2.36929e-05	0.000698096	29.4644
	chr11	12450001	12550000	2.04758e-06	0.00107807	526.509
	chr12	5200001	5300000	9.10551e-05	0.00293254	32.2062
	chr12	6350001	6450000	0.000141738	0.00362207	25.5547
