# Supplementary material for: Evolution of different rice ecotypes and genetic basis of flooding adaptability in Deepwater rice by GWAS
Source: BMC Plant Biol. 2022 Nov 14;22:526. doi: 10.1186/s12870-022-03924-y (PMC9661789; doi:10.1186/s12870-022-03924-y)
Supplement: Supplementary file 11 — Additional file 11 Table S10. Genome-wide detection and functional annotation of selective sweep regions in the upland XI rice. [file 12870_2022_3924_MOESM11_ESM.xlsx]

## Sheet: Sheet1
	Table S10. Genome-wide detection and functional annotation of selective sweep regions in the upland XI rice
	CHROM	BIN_START	BIN_END	θπUP-XI	θπOr	θπOr/θπUP-XI	Known genes (drought resistance)
	chr1	35850001	35950000	9.80226e-05	0.00398989	40.7038
	chr2	11650001	11750000	0.000108541	0.00444357	40.9391
	chr2	12100001	12450000	8.95032e-05	0.00480436	53.6781
	chr3	600001	700000	8.4591e-05	0.00339311	40.112
	chr3	2750001	3150000	8.12534e-05	0.00362783	44.6483
	chr3	25600001	25950000	0.000135861	0.00611895	45.0383
	chr4	9100001	9200000	3.1876e-06	0.000153159	48.0484
	chr4	26000001	26100000	8.67276e-05	0.00325604	37.5433
	chr4	26150001	26550000	0.000103279	0.00450776	43.6464	OsRDCP1
	chr4	33900001	34150000	6.92868e-05	0.00407871	58.8671
	chr5	17600001	17900000	0.000107296	0.00524833	48.9145
	chr5	24550001	24900000	9.43197e-05	0.00478747	50.7579
	chr5	25150001	25250000	0.000108272	0.00433676	40.0543
	chr5	26750001	26850000	8.85131e-05	0.0033301	37.6227
	chr5	26850001	26950000	0.000115096	0.00412197	35.8133	OsLEA3; OsLEA3-1
	chr5	29950001	30050000	2.15235e-06	0.000167852	77.9855
	chr6	13400001	13800000	0.000137722	0.006844	49.6943
	chr6	25650001	25850000	0.000103114	0.00439231	42.5966
	chr7	2750001	2900000	9.55815e-05	0.00395232	41.3503
	chr7	3700001	4000000	8.42428e-05	0.00427815	50.7836
	chr7	29050001	29200000	6.9668e-05	0.00333464	47.8647
	chr8	21700001	21900000	0.000110882	0.00660843	59.5988	OsTPS1
	chr8	22900001	23000000	0.000125072	0.00469206	37.5149
	chr8	23750001	24050000	8.94892e-05	0.00556768	62.2162
	chr9	22600001	23050000	3.12041e-06	0.000135182	43.3219	OsAHP2; OHP2
	chr11	800001	900000	0.000131126	0.00473531	36.1127
	chr11	1200001	1600000	6.70737e-05	0.00432819	64.5289	OsNAC10; ONAC122
	chr11	12450001	12550000	1.50013e-06	0.00107807	718.651
	chr12	24900001	25150000	6.46857e-05	0.00381907	59.0404
