# Supplementary material for: Evolution of different rice ecotypes and genetic basis of flooding adaptability in Deepwater rice by GWAS
Source: BMC Plant Biol. 2022 Nov 14;22:526. doi: 10.1186/s12870-022-03924-y (PMC9661789; doi:10.1186/s12870-022-03924-y)
Supplement: Supplementary file 12 — Additional file 12 Table S11. Genome-wide detection and functional annotation of selective sweep regions in the upland GJ rice. [file 12870_2022_3924_MOESM12_ESM.xlsx]

## Sheet: Sheet1
	Table S11. Genome-wide detection and functional annotation of selective sweep regions in the upland GJ rice
	CHROM	BIN_START	BIN_END	θπUP-GJ	θπOr	θπOr/θπUP-GJ	Known genes (drought resistance)
	chr1	7850001	7950000	7.14363e-05	0.00411973	57.67
	chr1	21850001	21950000	9.58884e-05	0.00510903	53.281
	chr1	40950001	41050000	8.80226e-05	0.00477298	54.2245
	chr2	300001	400000	4.90374e-05	0.00280888	57.2804
	chr2	1400001	1500000	6.15866e-05	0.00369547	60.0044
	chr2	5000001	5150000	5.68928e-05	0.00360937	63.4416	OsbZIP16
	chr2	5300001	5400000	8.2869e-05	0.0044376	53.5496	ZFP185
	chr2	17550001	17650000	7.15692e-05	0.00503548	70.3582
	chr2	29900001	30000000	7.77326e-05	0.00415811	53.4925
	chr2	31950001	32100000	6.85552e-05	0.00430089	62.7362	OsSKIPa
	chr2	35550001	35650000	5.2543e-05	0.00349753	66.5651
	chr2	35750001	35950000	7.46797e-05	0.00484696	64.9033
	chr3	550001	700000	4.20036e-05	0.00310478	73.917
	chr3	29850001	29950000	8.67353e-05	0.00489767	56.4669
	chr3	30500001	30600000	6.2574e-05	0.00358322	57.2637
	chr3	31250001	31350000	8.75864e-05	0.00477246	54.4886
	chr3	33350001	33650000	6.14872e-05	0.00363886	59.1808	SQS
	chr3	34350001	34550000	5.59698e-05	0.00554297	99.035
	chr3	34400001	34550000	5.59698e-05	0.00554297	99.035	ZFP182; ZOS3-21
	chr4	14950001	15100000	3.43792e-05	0.00493944	143.675
	chr4	15550001	15850000	6.46293e-06	0.000925923	143.267
	chr4	16750001	16850000	9.2457e-05	0.00540522	58.462
	chr4	25850001	25950000	8.10554e-05	0.00469744	57.9534
	chr4	27600001	27700000	8.84071e-05	0.00511842	57.896
	chr4	27850001	27950000	7.31001e-05	0.00550147	75.2594
	chr5	16250001	17000000	7.70211e-05	0.00624478	81.0788	OsDREB2B
	chr5	20700001	20850000	9.3506e-05	0.00576262	61.6283
	chr5	29950001	30050000	2.07618e-06	0.000167852	80.8466
	chr6	27200001	27350000	7.09565e-05	0.00468972	66.0929	OsbZIP52; RISBZ5
	chr6	27600001	27750000	7.53333e-05	0.00510409	67.7534
	chr7	3400001	3500000	6.03215e-05	0.00376624	62.4361
	chr7	5400001	5900000	7.32157e-05	0.0051579	70.448	SQS
	chr7	16800001	16900000	9.69779e-05	0.00515853	53.1928
	chr7	21650001	21900000	8.03002e-05	0.00538971	67.1195
	chr8	22500001	22800000	0.000109809	0.00587332	53.4867	OsOPR7
	chr9	22100001	22350000	9.47805e-05	0.00672588	70.9627
	chr9	22650001	22750000	4.18331e-05	0.00311957	74.5718	OsAHP2; OHP2
	chr10	14200001	14300000	0.000110944	0.00599319	54.02
	chr10	21950001	22050000	9.77279e-05	0.00552757	56.5608
	chr11	1	100000	5.54992e-05	0.00432199	77.8748
	chr11	300001	400000	6.71326e-05	0.00363038	54.0778
	chr11	12150001	12250000	2.57548e-05	0.00139236	54.0622
	chr11	12450001	12550000	4.46921e-06	0.00107807	241.222
	chr12	1	150000	4.27134e-05	0.00451991	105.819
	chr12	3150001	3250000	8.8985e-05	0.00497634	55.9234
	chr12	20600001	20700000	4.91566e-06	0.000281461	57.258
	chr12	22550001	22800000	9.70655e-05	0.00527675	54.3628	RSOsPR10
	chr12	27350001	27600000	1.44436e-05	0.000925605	64.0841	OsPTR2
