# Supplementary material for: Evolution of different rice ecotypes and genetic basis of flooding adaptability in Deepwater rice by GWAS
Source: BMC Plant Biol. 2022 Nov 14;22:526. doi: 10.1186/s12870-022-03924-y (PMC9661789; doi:10.1186/s12870-022-03924-y)
Supplement: Supplementary file 13 — Additional file 13 Table S12. KEGG annotation of selective sweep regions in the deepwater rice (DW). [file 12870_2022_3924_MOESM13_ESM.xlsx]

## Sheet: Sheet1
	Table S12. KEGG annotation of selective sweep regions in the deepwater rice (DW)
	KEGGID	pathway term	gene number
	dosa01100	Metabolic pathways	37
	dosa01110	Biosynthesis of secondary metabolites	20
	dosa00910	Nitrogen metabolism	4
	dosa00940	Phenylpropanoid biosynthesis	4
	dosa03010	Ribosome	3
	dosa00270	Cysteine and methionine metabolism	3
	dosa00906	Carotenoid biosynthesis	3
	dosa01200	Carbon metabolism	3
	dosa00410	beta-Alanine metabolism	3
	dosa00500	Starch and sucrose metabolism	3
	dosa01230	Biosynthesis of amino acids	3
	dosa00564	Glycerophospholipid metabolism	3
	dosa00770	Pantothenate and CoA biosynthesis	3
	dosa04120	Ubiquitin mediated proteolysis	3
	dosa04144	Endocytosis	2
	dosa00190	Oxidative phosphorylation	2
	dosa04146	Peroxisome	2
	dosa00330	Arginine and proline metabolism	2
	dosa00650	Butanoate metabolism	2
	dosa00280	Valine, leucine and isoleucine degradation	2
	dosa01240	Biosynthesis of cofactors	2
	dosa00520	Amino sugar and nucleotide sugar metabolism	2
	dosa04075	Plant hormone signal transduction	2
	dosa00230	Purine metabolism	2
	dosa00430	Taurine and hypotaurine metabolism	1
	dosa00290	Valine, leucine and isoleucine biosynthesis	1
	dosa03018	RNA degradation	1
	dosa03420	Nucleotide excision repair	1
	dosa00400	Phenylalanine, tyrosine and tryptophan biosynthesis	1
	dosa00630	Glyoxylate and dicarboxylate metabolism	1
	dosa00040	Pentose and glucuronate interconversions	1
	dosa03410	Base excision repair	1
	dosa00592	alpha-Linolenic acid metabolism	1
	dosa00071	Fatty acid degradation	1
	dosa00513	Various types of N-glycan biosynthesis	1
	dosa00563	Glycosylphosphatidylinositol (GPI)-anchor biosynthesis	1
	dosa00260	Glycine, serine and threonine metabolism	1
	dosa01210	2-Oxocarboxylic acid metabolism	1
	dosa00562	Inositol phosphate metabolism	1
	dosa00565	Ether lipid metabolism	1
	dosa00730	Thiamine metabolism	1
	dosa00010	Glycolysis / Gluconeogenesis	1
	dosa03040	Spliceosome	1
	dosa00740	Riboflavin metabolism	1
	dosa00480	Glutathione metabolism	1
	dosa03013	RNA transport	1
	dosa03440	Homologous recombination	1
	dosa00250	Alanine, aspartate and glutamate metabolism	1
	dosa00072	Synthesis and degradation of ketone bodies	1
	dosa03060	Protein export	1
	dosa04016	MAPK signaling pathway - plant	1
	dosa00030	Pentose phosphate pathway	1
	dosa01212	Fatty acid metabolism	1
	dosa04070	Phosphatidylinositol signaling system	1
	dosa03430	Mismatch repair	1
	dosa04626	Plant-pathogen interaction	1
	dosa04141	Protein processing in endoplasmic reticulum	1
	dosa03030	DNA replication	1
	dosa00900	Terpenoid backbone biosynthesis	1
