# Supplementary material for: Evolution of different rice ecotypes and genetic basis of flooding adaptability in Deepwater rice by GWAS
Source: BMC Plant Biol. 2022 Nov 14;22:526. doi: 10.1186/s12870-022-03924-y (PMC9661789; doi:10.1186/s12870-022-03924-y)
Supplement: Supplementary file 14 — Additional file 14 Table S13. KEGG annotation of selective sweep regions in the upland XI rice. [file 12870_2022_3924_MOESM14_ESM.xlsx]

## Sheet: Sheet1
	Table S13. KEGG annotation of selective sweep regions in the upland XI rice
	KEGGID	pathway term	gene number
	dosa01100	Metabolic pathways	44
	dosa01110	Biosynthesis of secondary metabolites	25
	dosa03010	Ribosome	9
	dosa01240	Biosynthesis of cofactors	9
	dosa04075	Plant hormone signal transduction	6
	dosa03040	Spliceosome	5
	dosa00130	Ubiquinone and other terpenoid-quinone biosynthesis	5
	dosa04141	Protein processing in endoplasmic reticulum	5
	dosa03013	RNA transport	5
	dosa00940	Phenylpropanoid biosynthesis	5
	dosa03018	RNA degradation	5
	dosa00260	Glycine, serine and threonine metabolism	5
	dosa00270	Cysteine and methionine metabolism	5
	dosa00960	Tropane, piperidine and pyridine alkaloid biosynthesis	4
	dosa04146	Peroxisome	4
	dosa00520	Amino sugar and nucleotide sugar metabolism	4
	dosa00950	Isoquinoline alkaloid biosynthesis	4
	dosa00360	Phenylalanine metabolism	4
	dosa00350	Tyrosine metabolism	4
	dosa01230	Biosynthesis of amino acids	4
	dosa00564	Glycerophospholipid metabolism	3
	dosa03060	Protein export	3
	dosa04145	Phagosome	3
	dosa00400	Phenylalanine, tyrosine and tryptophan biosynthesis	3
	dosa04016	MAPK signaling pathway - plant	3
	dosa01200	Carbon metabolism	3
	dosa00195	Photosynthesis	3
	dosa00410	beta-Alanine metabolism	2
	dosa00740	Riboflavin metabolism	2
	dosa00500	Starch and sucrose metabolism	2
	dosa00040	Pentose and glucuronate interconversions	2
	dosa00052	Galactose metabolism	2
	dosa03030	DNA replication	2
	dosa03015	mRNA surveillance pathway	2
	dosa03410	Base excision repair	2
	dosa00790	Folate biosynthesis	2
	dosa00600	Sphingolipid metabolism	1
	dosa00561	Glycerolipid metabolism	1
	dosa04120	Ubiquitin mediated proteolysis	1
	dosa03440	Homologous recombination	1
	dosa00603	Glycosphingolipid biosynthesis - globo and isoglobo series	1
	dosa00051	Fructose and mannose metabolism	1
	dosa00601	Glycosphingolipid biosynthesis - lacto and neolacto series	1
	dosa00531	Glycosaminoglycan degradation	1
	dosa04144	Endocytosis	1
	dosa00780	Biotin metabolism	1
	dosa04626	Plant-pathogen interaction	1
	dosa00280	Valine, leucine and isoleucine degradation	1
	dosa00904	Diterpenoid biosynthesis	1
	dosa00100	Steroid biosynthesis	1
	dosa00511	Other glycan degradation	1
	dosa00750	Vitamin B6 metabolism	1
	dosa00630	Glyoxylate and dicarboxylate metabolism	1
	dosa00730	Thiamine metabolism	1
	dosa00073	Cutin, suberine and wax biosynthesis	1
	dosa00908	Zeatin biosynthesis	1
	dosa02010	ABC transporters	1
	dosa00785	Lipoic acid metabolism	1
	dosa04130	SNARE interactions in vesicular transport	1
	dosa03020	RNA polymerase	1
	dosa03008	Ribosome biogenesis in eukaryotes	1
	dosa03450	Non-homologous end-joining	1
	dosa00760	Nicotinate and nicotinamide metabolism	1
	dosa00944	Flavone and flavonol biosynthesis	1
	dosa00300	Lysine biosynthesis	1
	dosa00902	Monoterpenoid biosynthesis	1
	dosa03050	Proteasome	1
	dosa00563	Glycosylphosphatidylinositol (GPI)-anchor biosynthesis	1
	dosa00240	Pyrimidine metabolism	1
	dosa00604	Glycosphingolipid biosynthesis - ganglio series	1
	dosa01212	Fatty acid metabolism	1
	dosa00920	Sulfur metabolism	1
	dosa00640	Propanoate metabolism	1
	dosa03022	Basal transcription factors	1
	dosa00906	Carotenoid biosynthesis	1
	dosa00480	Glutathione metabolism	1
	dosa00450	Selenocompound metabolism	1
	dosa03420	Nucleotide excision repair	1
	dosa00230	Purine metabolism	1
	dosa00053	Ascorbate and aldarate metabolism	1
	dosa00061	Fatty acid biosynthesis	1
	dosa00190	Oxidative phosphorylation	1
