# Supplementary material for: Evolution of different rice ecotypes and genetic basis of flooding adaptability in Deepwater rice by GWAS
Source: BMC Plant Biol. 2022 Nov 14;22:526. doi: 10.1186/s12870-022-03924-y (PMC9661789; doi:10.1186/s12870-022-03924-y)
Supplement: Supplementary file 15 — Additional file 15 Table S14. KEGG annotation of selective sweep regions in the upland GJ rice. [file 12870_2022_3924_MOESM15_ESM.xlsx]

## Sheet: Sheet1
	Table S14. KEGG annotation of selective sweep regions in the upland GJ rice
	KEGGID	pathway term	gene number
	dosa01100	Metabolic pathways	51
	dosa01110	Biosynthesis of secondary metabolites	28
	dosa03010	Ribosome	9
	dosa03040	Spliceosome	8
	dosa01240	Biosynthesis of cofactors	7
	dosa04141	Protein processing in endoplasmic reticulum	6
	dosa01200	Carbon metabolism	5
	dosa00230	Purine metabolism	5
	dosa03013	RNA transport	5
	dosa04144	Endocytosis	5
	dosa01230	Biosynthesis of amino acids	4
	dosa03015	mRNA surveillance pathway	4
	dosa00510	N-Glycan biosynthesis	4
	dosa04626	Plant-pathogen interaction	3
	dosa00100	Steroid biosynthesis	3
	dosa00710	Carbon fixation in photosynthetic organisms	3
	dosa00500	Starch and sucrose metabolism	3
	dosa00040	Pentose and glucuronate interconversions	3
	dosa00740	Riboflavin metabolism	3
	dosa03008	Ribosome biogenesis in eukaryotes	3
	dosa00190	Oxidative phosphorylation	3
	dosa00240	Pyrimidine metabolism	3
	dosa04075	Plant hormone signal transduction	3
	dosa00940	Phenylpropanoid biosynthesis	3
	dosa00360	Phenylalanine metabolism	3
	dosa04120	Ubiquitin mediated proteolysis	3
	dosa00790	Folate biosynthesis	3
	dosa00520	Amino sugar and nucleotide sugar metabolism	3
	dosa00970	Aminoacyl-tRNA biosynthesis	3
	dosa00760	Nicotinate and nicotinamide metabolism	2
	dosa04130	SNARE interactions in vesicular transport	2
	dosa03050	Proteasome	2
	dosa03030	DNA replication	2
	dosa00630	Glyoxylate and dicarboxylate metabolism	2
	dosa00906	Carotenoid biosynthesis	2
	dosa04145	Phagosome	2
	dosa00513	Various types of N-glycan biosynthesis	2
	dosa00010	Glycolysis / Gluconeogenesis	2
	dosa00909	Sesquiterpenoid and triterpenoid biosynthesis	2
	dosa03420	Nucleotide excision repair	2
	dosa00260	Glycine, serine and threonine metabolism	2
	dosa00590	Arachidonic acid metabolism	1
	dosa04122	Sulfur relay system	1
	dosa00908	Zeatin biosynthesis	1
	dosa03410	Base excision repair	1
	dosa00900	Terpenoid backbone biosynthesis	1
	dosa00061	Fatty acid biosynthesis	1
	dosa00270	Cysteine and methionine metabolism	1
	dosa00564	Glycerophospholipid metabolism	1
	dosa00941	Flavonoid biosynthesis	1
	dosa00450	Selenocompound metabolism	1
	dosa03060	Protein export	1
	dosa01212	Fatty acid metabolism	1
	dosa00261	Monobactam biosynthesis	1
	dosa04146	Peroxisome	1
	dosa00920	Sulfur metabolism	1
	dosa00480	Glutathione metabolism	1
	dosa00904	Diterpenoid biosynthesis	1
	dosa04136	Autophagy - other	1
	dosa03440	Homologous recombination	1
	dosa00030	Pentose phosphate pathway	1
	dosa00052	Galactose metabolism	1
	dosa00511	Other glycan degradation	1
	dosa00330	Arginine and proline metabolism	1
	dosa00592	alpha-Linolenic acid metabolism	1
	dosa00860	Porphyrin and chlorophyll metabolism	1
	dosa00565	Ether lipid metabolism	1
	dosa00053	Ascorbate and aldarate metabolism	1
	dosa00620	Pyruvate metabolism	1
	dosa03430	Mismatch repair	1
	dosa00062	Fatty acid elongation	1
	dosa04016	MAPK signaling pathway - plant	1
	dosa00020	Citrate cycle (TCA cycle)	1
	dosa00073	Cutin, suberine and wax biosynthesis	1
	dosa00350	Tyrosine metabolism	1
