# Supplementary material for: Evolution of different rice ecotypes and genetic basis of flooding adaptability in Deepwater rice by GWAS
Source: BMC Plant Biol. 2022 Nov 14;22:526. doi: 10.1186/s12870-022-03924-y (PMC9661789; doi:10.1186/s12870-022-03924-y)
Supplement: Supplementary file 16 — Additional file 16 Table S15. Genome-wide detection and functional annotation of selective sweep regions in the irrigated XI rice. [file 12870_2022_3924_MOESM16_ESM.xlsx]

## Sheet: Sheet1
	Table S15. Genome-wide detection and functional annotation of selective sweep regions in the irrigated XI rice
	CHROM	BIN_START	BIN_END	θπIR-XI	θπOr	θπOr/θπIR-XI
	chr2	1700001	1850000	6.70299e-05	0.00273502	40.803
	chr3	25850001	25950000	0.000165552	0.00582382	35.1782
	chr4	9100001	9200000	4.46679e-06	0.000153159	34.2884
	chr4	15700001	15800000	2.75438e-05	0.000925923	33.6164
	chr4	16800001	17200000	0.000111906	0.00599431	62.596
	chr4	25950001	27100000	5.93465e-05	0.002819	69.2091
	chr4	33900001	34250000	4.66101e-05	0.00407871	75.4128
	chr5	5000001	5100000	8.68843e-05	0.00335857	38.6557
	chr5	29650001	30050000	1.41098e-06	0.00461972	118.961
	chr7	2750001	3050000	9.58426e-05	0.00395232	41.2376
	chr7	3850001	4150000	0.000101728	0.00391473	42.6863
	chr8	21750001	21850000	0.000189844	0.00660843	34.8098
	chr8	22400001	22600000	0.000131054	0.00512126	39.5401
	chr8	23550001	24050000	8.23856e-05	0.00456168	67.5807
	chr9	13750001	13900000	0.000109688	0.00602142	50.1832
	chr9	22950001	23050000	3.4595e-06	0.000135182	39.0756
	chr11	12350001	12550000	1.93503e-08	0.00040179	20764
	chr12	24900001	25150000	5.21008e-05	0.00349664	67.113
