# Supplementary material for: Evolution of different rice ecotypes and genetic basis of flooding adaptability in Deepwater rice by GWAS
Source: BMC Plant Biol. 2022 Nov 14;22:526. doi: 10.1186/s12870-022-03924-y (PMC9661789; doi:10.1186/s12870-022-03924-y)
Supplement: Supplementary file 17 — Additional file 17 Table S16. Genome-wide detection and functional annotation of selective sweep regions in the irrigated GJ rice. [file 12870_2022_3924_MOESM17_ESM.xlsx]

## Sheet: Sheet1
	Table S16. Genome-wide detection and functional annotation of selective sweep regions in the irrigated GJ rice
	CHROM	BIN_START	BIN_END	θπIR-GJ	θπOr	θπOr/θπIR-GJ
	chr1	8200001	8300000	6.49596e-05	0.00404249	62.2308
	chr1	8400001	8650000	6.47883e-05	0.00510909	78.8582
	chr2	1500001	1600000	6.97589e-05	0.00385074	55.2007
	chr2	32650001	32750000	6.74713e-05	0.00374202	55.4609
	chr3	600001	700000	6.10965e-05	0.00339311	55.5369
	chr3	9600001	9700000	7.64158e-05	0.0042665	55.8327
	chr3	12950001	13050000	7.21643e-05	0.00431923	59.8527
	chr4	14950001	15050000	5.75495e-05	0.00391245	67.9841
	chr4	16750001	16900000	7.60021e-05	0.00540522	71.1194
	chr4	25300001	26100000	4.36417e-05	0.00390671	89.5178
	chr4	26450001	26550000	6.96148e-05	0.00403035	57.895
	chr4	26650001	26800000	7.06568e-05	0.00413811	58.5663
	chr4	26950001	27150000	5.90508e-05	0.00410732	82.8146
	chr4	28150001	28250000	7.53377e-05	0.00421233	55.9126
	chr4	28500001	28600000	6.97357e-05	0.00408001	58.5068
	chr4	35500001	35600000	2.73833e-06	0.000176009	64.276
	chr5	9100001	9200000	7.85181e-05	0.00432344	55.063
	chr5	9400001	9550000	7.99566e-05	0.0046554	58.2241
	chr5	9700001	9800000	0.0001128	0.00644099	57.101
	chr5	10500001	10600000	8.30294e-05	0.00560032	67.4498
	chr5	21100001	21500000	7.67364e-05	0.00510246	68.5856
	chr5	22350001	22500000	7.88857e-05	0.00387038	59.4646
	chr5	26550001	26650000	7.35885e-05	0.00410758	55.8182
	chr5	29950001	30050000	1.30483e-06	0.000167852	128.639
	chr6	27600001	27900000	3.59443e-05	0.00510409	118.239
	chr7	3350001	3500000	6.29828e-05	0.00406215	59.7979
	chr7	5750001	5900000	7.35897e-05	0.00438577	59.5976
	chr8	22000001	22100000	7.72869e-05	0.00439754	56.8989
	chr8	22350001	22550000	8.42122e-05	0.00515957	60.8138
	chr8	22700001	22800000	0.000106744	0.00587332	55.0225
	chr8	23800001	24050000	7.92185e-05	0.00556768	70.7673
	chr9	20500001	20600000	6.98355e-05	0.00395783	56.6736
	chr9	22050001	22200000	5.8811e-05	0.0042118	66.1625
	chr9	23000001	23100000	5.98539e-08	2.8856e-05	482.107
	chr10	21950001	22050000	9.61752e-05	0.00552757	57.474
	chr10	23200001	23300000	1.58462e-06	9.50323e-05	59.9717
	chr11	12350001	12550000	7.18247e-08	0.00040179	5594.04
