# Supplementary material for: Evolution of different rice ecotypes and genetic basis of flooding adaptability in Deepwater rice by GWAS
Source: BMC Plant Biol. 2022 Nov 14;22:526. doi: 10.1186/s12870-022-03924-y (PMC9661789; doi:10.1186/s12870-022-03924-y)
Supplement: Supplementary file 18 — Additional file 18 Table S17. Ratio of RPKM within the 200-kb selective sweep region on chromosome 11. [file 12870_2022_3924_MOESM18_ESM.xlsx]

## Sheet: Sheet1
	Table S17. Ratio of RPKM within the 200-kb selective sweep region on chromosome 11.
	MSU-RGAP	Gene_name	Ratio of RPKM in the deepwater to nondeepwater variety after submergence	Ratio of RPKM in the after to before submergence of the deepwater variety
	LOC_Os11g21790	retrotransposon protein, putative, Ty3-gypsy subclass, expressed	NA	NA
	LOC_Os11g21804	expressed protein	0.37	0.62
	LOC_Os11g21810	retrotransposon protein, putative, Ty3-gypsy subclass, expressed	NA	NA
	LOC_Os11g21820	retrotransposon protein, putative, Ty3-gypsy subclass, expressed	NA	NA
	LOC_Os11g21850	retrotransposon protein, putative, Ty3-gypsy subclass, expressed	NA	NA
					7
