# Supplementary material for: Evolution of different rice ecotypes and genetic basis of flooding adaptability in Deepwater rice by GWAS
Source: BMC Plant Biol. 2022 Nov 14;22:526. doi: 10.1186/s12870-022-03924-y (PMC9661789; doi:10.1186/s12870-022-03924-y)
Supplement: Supplementary file 19 — Additional file 19 Table S18. Genome-wide detection of highly differentiated loci between DW and UP-XI. [file 12870_2022_3924_MOESM19_ESM.xlsx]

## Sheet: Sheet1
	Table S18. Genome-wide detection of highly differentiated loci between DW and UP-XI
	CHROM	BIN_START	BIN_END	MEAN_FST	Known genes (flood resistance)	Known genes (drought resistance)
	chr1	3150001	3350000	0.246559
	chr1	39600001	39700000	0.238236
	chr1	41400001	41650000	0.308027		OsGLN1
	chr2	3500001	3750000	0.300954
	chr2	11750001	11850000	0.247798
	chr2	33950001	34250000	0.258283	OVP3
	chr3	1	200000	0.394293
	chr3	4050001	4350000	0.264366	OsEBP-89	GUDK
	chr3	14050001	14150000	0.227703
	chr3	25350001	25450000	0.224419
	chr4	15200001	15300000	0.226042
	chr4	16050001	16200000	0.232574
	chr4	26500001	27100000	0.278919		OsRDCP1
	chr5	4400001	4550000	0.324362
	chr5	25450001	25600000	0.23798
	chr6	5050001	5700000	0.262827		GPCR/OsAREB1; OsbZIP46; OsABF2; ABL1
	chr6	22700001	22800000	0.318202
	chr6	27350001	27750000	0.23414		OsDPK3
	chr6	31100001	31300000	0.24566
	chr7	2350001	2500000	0.57261
	chr7	28300001	28500000	0.314098	OsHIGD2
	chr8	24200001	24300000	0.27009
	chr9	8750001	8900000	0.311053
	chr9	10000001	10150000	0.272465
	chr9	10900001	11050000	0.354927
	chr9	19150001	19300000	0.258069
	chr10	1	150000	0.255409
	chr10	400001	500000	0.223198
	chr12	1650001	2200000	0.237245
	chr12	6300001	6500000	0.555134
	chr12	25350001	25450000	0.253644	SNORKEL1/SNORKEL2
	chr12	26200001	26800000	0.23558	PINE1; DEC1; ZOS12-10
