# Supplementary material for: Evolution of different rice ecotypes and genetic basis of flooding adaptability in Deepwater rice by GWAS
Source: BMC Plant Biol. 2022 Nov 14;22:526. doi: 10.1186/s12870-022-03924-y (PMC9661789; doi:10.1186/s12870-022-03924-y)
Supplement: Supplementary file 20 — Additional file 20 Table S19. Genome-wide detection of highly differentiated loci between IR-XI and UP-XI. [file 12870_2022_3924_MOESM20_ESM.xlsx]

## Sheet: Sheet1
	Table S19. Genome-wide detection of highly differentiated loci between IR-XI and UP-XI
	CHROM	BIN_START	BIN_END	MEAN_FST	Known genes (drought resistance)
	chr1	13600001	13700000	0.194206
	chr1	19500001	19700000	0.231124
	chr1	20050001	20500000	0.305626
	chr1	20650001	20750000	0.220203
	chr1	20900001	21000000	0.202791
	chr1	21600001	21800000	0.234722
	chr1	21900001	22000000	0.213196
	chr2	800001	1350000	0.246397	OsCATA
	chr2	8800001	8900000	0.188244
	chr3	6250001	6500000	0.311206
	chr3	24050001	24150000	0.190311
	chr3	24750001	24900000	0.201572
	chr3	35400001	35500000	0.208392
	chr4	3600001	3700000	0.188184
	chr4	6700001	6850000	0.244078
	chr4	12500001	12600000	0.212213
	chr4	23500001	23600000	0.187732
	chr4	27200001	27300000	0.200232
	chr4	28800001	28900000	0.212118	OsDREB1E
	chr6	2400001	2500000	0.207018
	chr6	2950001	3050000	0.191446
	chr6	15650001	15800000	0.188818
	chr6	16200001	17000000	0.312825
	chr6	21400001	21750000	0.242883	OsMIOX
	chr6	21900001	22350000	0.210216	OsPP2A-1
	chr7	5400001	5750000	0.207	SQS
	chr7	23750001	23950000	0.192348	ZFP245
	chr9	2750001	2850000	0.185775
	chr9	19100001	19350000	0.268659
	chr10	13150001	13250000	0.187918
	chr10	15200001	15350000	0.242286
	chr12	26800001	26900000	0.20026
	chr12	27050001	27400000	0.185268	OsPTR2
