# Supplementary material for: Evolution of different rice ecotypes and genetic basis of flooding adaptability in Deepwater rice by GWAS
Source: BMC Plant Biol. 2022 Nov 14;22:526. doi: 10.1186/s12870-022-03924-y (PMC9661789; doi:10.1186/s12870-022-03924-y)
Supplement: Supplementary file 21 — Additional file 21 Table S20. Genome-wide detection of highly differentiated loci between IR-GJ and UP-GJ. [file 12870_2022_3924_MOESM21_ESM.xlsx]

## Sheet: Sheet1
	Table S20. Genome-wide detection of highly differentiated loci between IR-GJ and UP-GJ
	CHROM	BIN_START	BIN_END	MEAN_FST	Known genes (drought resistance)
	chr1	25850001	26400000	0.539541	OsPIN3t
	chr1	31950001	32050000	0.43006
	chr1	32050001	32250000	0.434442	OsGH3-2
	chr2	2300001	4850000	0.511976	OsMAPK33/OsDPK2/OsGL1-2
	chr2	17800001	18000000	0.529188
	chr3	4050001	4200000	0.530025	GUDK
	chr3	10850001	11250000	0.458745	PHYB; OsphyB
	chr3	26950001	27100000	0.533515
	chr3	35300001	35450000	0.512837
	chr4	18150001	18350000	0.512004
	chr4	26250001	26550000	0.520149	OsRDCP1
	chr4	34000001	34100000	0.440738
	chr5	27900001	28500000	0.590764
	chr6	4250001	4400000	0.460539
	chr6	8950001	9400000	0.55248
	chr6	9500001	9650000	0.463395
	chr6	22300001	22650000	0.422599	OsPP2A-1
	chr6	30150001	30300000	0.437935
	chr8	16150001	16300000	0.591466
	chr9	14350001	14550000	0.591838
	chr9	17100001	17200000	0.428877	OsbZIP72
	chr12	13200001	13550000	0.455876
	chr12	18550001	18650000	0.439745
	chr12	24850001	25150000	0.621241
