# Supplementary material for: Evolution of different rice ecotypes and genetic basis of flooding adaptability in Deepwater rice by GWAS
Source: BMC Plant Biol. 2022 Nov 14;22:526. doi: 10.1186/s12870-022-03924-y (PMC9661789; doi:10.1186/s12870-022-03924-y)
Supplement: Supplementary file 22 — Additional file 22 Table S21. Significant association signals for deepwater in the full populaiton detected using FaST-LMM. [file 12870_2022_3924_MOESM22_ESM.xlsx]

## Sheet: Sheet2
	Table S21. Significant association signals for deepwater in the full populaiton detected using FaST-LMM
	QTL name	Chromosome	start_pos	end_pos	Known gene
	qDW1-1	Chr1	36731365	37323761
	qDW1-2	Chr1	37777636	38495837	sd1
	qDW1-3	Chr1	40615820	40643748
	qDW2-1	Chr2	3166957	3606552
	qDW2-2	Chr2	10724824	10769036
	qDW2-3	Chr2	30042121	30435272	ALDH2a
	qDW2-4	Chr2	30927088	31497625
	qDW3-1	Chr3	29416315	29959181	OsTubA1
	qDW4-1	Chr4	20288074	20705258
	qDW5-1	Chr5	882576	1163685
	qDW5-2	Chr5	26004115	26400000	SnRK1A
	qDW6-1	Chr6	6630397	7092212
	qDW6-2	Chr6	23911408	24527754
	qDW7-1	Chr7	21859119	24003565
	qDW8-1	Chr8	1063338	1144431
	qDW8-2	Chr8	11062736	11902227
	qDW8-3	Chr8	12309136	12526914
	qDW8-4	Chr8	13977397	14421826
	qDW9-1	Chr9	6364751	6738090	Sub1B/Sub1C
	qDW9-2	Chr9	12095000	12295515	OsTPP7
	qDW9-3	Chr9	14807576	14950648
	qDW9-4	Chr9	16734868	16934000	OsACO1
	qDW11-1	Chr11	2430195	2558321
	qDW11-2	Chr11	5569000	5969517	Adh1
	qDW11-3	Chr11	17391418	17484977
	qDW11-4	Chr11	22958950	23273639
	qDW12-1	Chr12	25218627	25630949	SNORKEL1/SNORKEL2
	qDW12-2	Chr12	26065428	26365000	PINE1(DEC1)
