# Supplementary material for: Evolution of different rice ecotypes and genetic basis of flooding adaptability in Deepwater rice by GWAS
Source: BMC Plant Biol. 2022 Nov 14;22:526. doi: 10.1186/s12870-022-03924-y (PMC9661789; doi:10.1186/s12870-022-03924-y)
Supplement: Supplementary file 23 — Additional file 23 Table S22. The cloned genes for deepwater and heat map of the ratio of RPKM. [file 12870_2022_3924_MOESM23_ESM.xlsx]

## Sheet: Sheet1
	Table S22. The cloned genes for deepwater and heat map of the ratio of RPKM.
	MSU-RGAP	Gene_id	Gene_name	Ratio of RPKM in the deepwater to nondeepwater variety after submergence	Ratio of RPKM in the after to before submergence of the deepwater variety	GWAS detected
	LOC_Os01g04800	OsRAV2	AP2/ERF and B3 domain-containing protein	2.83	24.52
	LOC_Os01g66100	sd1	dee-geo-woo-gen dwarf	62.94	NA	√
	LOC_Os02g47470	OsABA8ox1	ABA 8'-Hydroxylase gene	2.49	3.84
	LOC_Os02g49720	ALDH2a	Rice Aldehyde Dehydrogenase	4.27	7.07	√
	LOC_Os02g52710	RAmy1A	alpha-amylase gene	2.51	NA
	LOC_Os02g55890	OVP3	vacuolar H+-pyrophosphatase gene	3.04	89.2226
	LOC_Os03g08460	OsEBP-89	EREBP transcription factor	0.41	NA
	LOC_Os03g17700	OsMAP1	Mitogen-Activated Protein	2	5.72581
	LOC_Os03g20780	OsEIL1	ethylene-insensitive	1.5	1.88665
	LOC_Os03g20790	MHZ6	ethylene-insensitive	1.5	1.68795
	LOC_Os03g22510	ACE1	ACCELERATOR OF INTERNODE ELONGATION 1	7.12	1.31952
	LOC_Os03g31750	OsPPDKA	pyruvate orthophosphate dikinase	1.68	71.311
	LOC_Os03g51600	OsTubA1	Alpha-tubulin	1.51	1.42512	√
	LOC_Os05g39310	OsPDC1	pyruvate decarboxylase gene	3.61	14.161
	LOC_Os05g45420	SnRK1A	Snf1 protein kinase	0.63	0.89683	√
	LOC_Os06g39230	OsALDH2B2	Rice Aldehyde Dehydrogenase	2.31	NA
	LOC_Os07g42490	RSUS3	rice sucrose synthase	0.33	NA
	LOC_Os07g47670	OsHIGD2	Oryza sativa Hypoxia-Induced Gene Domain 1	2.52	5.28418
	LOC_Os08g36910	OsAmy3D	alpha-amylase gene	3.72	14.4773
	LOC_Os09g11460	Sub1B	ethylene-responsive factor transcriptional regulator	2.25	1.82683	√
	LOC_Os09g11480	Sub1C	ethylene-responsive factor transcriptional regulator	5.65	12.5118	√
	LOC_Os09g20390	OsTPP7	trehalose-6-phosphate phosphatase	2.04	NA	√
	LOC_Os09g27820	OsACO1	aminocyclopropane-1-carboxylate oxidase gene	2.29	NA	√
	LOC_Os11g02240	OsCIPK15	calcineurin B-like–interacting protein kinase gene	1.62	6.94381
	LOC_Os11g10480	Adh1	alcohol dehydrogenase gene	1.5	4.33631	√
	LOC_Os12g42250	PINE1	PREMATURE INTERNODE ELONGATION 1	0.29	0.309179	√
	** √ represented that the gene was detected in GWAS for deepwater rice
	** Different colors show ratios of RPKM in the deepwater to nondeepwater variety
