# Supplementary material for: Evolution of different rice ecotypes and genetic basis of flooding adaptability in Deepwater rice by GWAS
Source: BMC Plant Biol. 2022 Nov 14;22:526. doi: 10.1186/s12870-022-03924-y (PMC9661789; doi:10.1186/s12870-022-03924-y)
Supplement: Supplementary file 24 — Additional file 24 Table S23. Haplotype analysis of the candidate genes for deepwater QTLs. [file 12870_2022_3924_MOESM24_ESM.xlsx]

## Sheet: Sheet1
	Table S23. Haplotype analysis of the candidate genes for deepwater QTLs.
	LOC_Os01g63444
	Hap.	Variation								Number
		36754925	36755008	36756111	36756121	36756122	36756665	36756803	36756858	Deepwater	Irrigated	Rainfed-lowland	Upland	Oryza rufipogon	Oryza nivara	Oryza barthii
	hap1	A	A	A	G	A	G	C	A		68	18	148
	hap2	C	A	A	G	G	A	C	A					27		8
	hap3	C	A	G	A	G	A	C	A					5
	hap4	C	A	G	A	G	A	C	G	19	42	80
	hap5	C	A	G	A	G	A	T	G	5	6	3
	hap6	C	G	G	A	G	A	C	G		15	14	6
	LOC_Os02g06380
	Hap.	Variation						Number
		3188588	3188548	3188606	3188927	3189054	3189356	Deepwater	Irrigated	Rainfed-lowland	Upland	Oryza rufipogon	Oryza nivara	Oryza barthii
	hap1	A	T	G	G	A	T	11	4	28
	hap2	A	T	G	T	A	T	8		3
	hap3	G	C	A	T	A	C		20
	hap4	G	C	A	T	A	T		70	36	129	24
	hap5	G	C	A	T	T	C		13	27	10
	hap6	G	C	A	T	T	T		3		4
	hap7	G	C	G	T	A	T		3				3
	hap8	G	T	G	T	A	T	6	7	8
	LOC_Os02g18430
	Hap.	Variation							Number
		10728104	10728779	10728207	10728332	10729263	10729446	10729463	Deepwater	Irrigated	Rainfed-lowland	Upland	Oryza rufipogon	Oryza nivara	Oryza barthii
	hap1	A	A	C	T	A	C	T	7
	hap2	G	A	C	C	A	C	T	4		5
	hap3	G	A	C	T	A	C	C		3	5
	hap4	G	A	C	T	A	C	T					3
	hap5	G	G	C	T	G	C	T	3				19	5	12
	hap6	G	G	G	T	G	C	T		47	42	111	21
	hap7	G	G	G	T	G	T	T		12	27	35
	LOC_Os02g51080
	Hap.	Variation		Number
		31248355	31246475	Deepwater	Irrigated	Rainfed-lowland	Upland	Oryza rufipogon	Oryza nivara	Oryza barthii
	hap1	A	A	21	19	27		11	4
	hap2	G	A		68	16	145	42	5
	hap3	G	G							13
	LOC_Os02g51390
	Hap.	Variation										Number
		31466126	31469363	31465499	31465600	31466198	31466326	31468160	31468979	31470395	31470717	Deepwater	Irrigated	Rainfed-lowland	Upland	Oryza rufipogon	Oryza nivara	Oryza barthii
	hap1	C	C	C	C	G	A	G	G	T	A			5		36	6
	hap2	C	C	C	C	G	A	G	G	T	T		63	16	133	4
	hap3	C	C	C	C	G	A	G	T	T	A							3
	hap4	T	C	T	T	G	A	G	G	T	A	3
	hap5	T	T	C	T	T	T	T	G	A	A	20	10	18
	LOC_Os04g33570
	Hap.	Variation						Number
		20323055	20319824	20322165	20322197	20323155	20323274	Deepwater	Irrigated	Rainfed-lowland	Upland	Oryza rufipogon	Oryza nivara	Oryza barthii
	hap1	C	G	C	A	C	C					8
	hap2	C	T	C	A	C	C					49	10
	hap3	C	T	C	A	C	T							5
	hap4	C	T	C	A	T	C	18	54	51		4
	hap5	C	T	C	G	T	C	8	10	48
	hap6	T	T	C	A	C	C		16	14	71
	hap7	T	T	C	A	C	T		45		3
	hap8	T	T	T	A	C	C		8		63
	LOC_Os04g33590
	Hap.	Variation								Number
		20338147	20338886	20339827	20340205	20340238	20340317	20340468	20340498	Deepwater	Irrigated	Rainfed-lowland	Upland	Oryza rufipogon	Oryza nivara	Oryza barthii
	hap1	A	C	A	C	A	T	A	T	5	5	24
	hap2	A	C	A	C	T	T	A	C		3			26	3
	hap3	A	C	A	C	T	T	G	C	3	6			17	4	15
	hap4	A	C	G	C	T	C	G	C		39	11	21	4
	hap5	A	C	G	T	T	C	G	C		6	4	30
	hap6	A	G	A	C	T	T	A	C		6		65	3
	hap7	A	G	A	C	T	T	G	C					4
	hap8	G	C	A	C	A	T	A	T	16	35	66
	LOC_Os05g02890
	Hap.	Variation				Number
		1048357	1050036	1048106	1048534	Deepwater	Irrigated	Rainfed-lowland	Upland	Oryza rufipogon	Oryza nivara	Oryza barthii
	hap1	A	C	A	A	9	3	30
	hap2	G	A	A	A	5	9	21
	hap3	G	A	A	A	13	36	37		11	7
	hap4	G	C	A	G		4	18	46	21	5	14
	hap5	G	C	G	G		62	12	105	23
	LOC_Os07g37110
	Hap.	Variation								Number
		22237291	22238540	22240848	22240926	22241023	22241124	22241428	22241465	Deepwater	Irrigated	Rainfed-lowland	Upland	Oryza rufipogon	Oryza nivara	Oryza barthii
	hap1	C	C	C	G	G	T	C	G							15
	hap2	C	T	C	A	A	T	C	G		46	15	21
	hap3	T	C	C	G	G	T	C	G					36
	hap4	T	C	C	G	G	T	C	T		12	7	73	4
	hap5	T	T	C	G	G	T	T	T	5
	hap6	T	T	T	G	G	C	T	T	21	13	16
	LOC_Os07g37510
	Hap.	Variation							Number
		22457020	22457347	22457623	22459569	22459882	22460263	22460426	Deepwater	Irrigated	Rainfed-lowland	Upland	Oryza rufipogon	Oryza nivara	Oryza barthii
	hap1	C	C	C	G	A	G	G		43	22	32	9
	hap2	T	C	C	G	A	A	A		21	11	107
	hap3	T	C	C	G	A	G	G					7
	hap4	T	C	C	G	G	A	G					4
	hap5	T	T	C	A	A	A	A	21	43	60			3
	hap6	T	T	C	G	G	G	G							11
	hap7	T	T	T	A	A	A	A		3		7
	hap8	T	T	T	G	G	G	A		7	7	9
	LOC_Os08g02680
	Hap.	Variation								Number
		1117423	1117784	1120286	1120364	1121186	1121284	Deepwater	Irrigated	Rainfed-lowland	Upland	Oryza rufipogon	Oryza nivara	Oryza barthii
	hap1	C	C	A	A	G	G				8	4
	hap2	C	C	A	C	A	G			3	16
	hap3	C	C	A	C	G	A		4	17	5
	hap4	C	C	A	C	G	G		63	67	114	10
	hap5	T	A	G	C	G	A	19	36	22
	LOC_Os08g19410
	Hap.	Variation									Number
		11603526	11602018	11602771	11602818	11602998	11603045	11603092	11603465	11603651	Deepwater	Irrigated	Rainfed-lowland	Upland	Oryza rufipogon	Oryza nivara	Oryza barthii
	hap1	C	C	C	C	C	A	A	G	C		29	4	7	14
	hap2	C	C	C	C	C	A	G	A	T				22
	hap3	C	C	C	C	C	A	G	G	C	19	29	74		13	4
	hap4	C	C	C	C	C	A	G	G	T				31
	hap5	C	C	C	C	C	G	G	G	C					4
	hap6	C	C	C	C	T	G	G	G	C				18
	hap7	C	C	C	T	C	G	G	G	C	4		16
	hap8	C	C	T	C	C	G	G	G	T					4
	hap9	T	T	C	C	C	G	A	G	C		4		8
	LOC_Os08g19420
	Hap.	Variation					Number
		11605785	11605911	11606243	11606741	11606990	Deepwater	Irrigated	Rainfed-lowland	Upland	Oryza rufipogon	Oryza nivara	Oryza barthii
	hap1	C	C	C	C	G	7	9	20
	hap2	C	T	C	C	G		3	3	30
	hap3	T	C	A	C	G		8	11	103	6
	hap4	T	C	C	C	G	19	73	101		32	13	15
	hap5	T	C	C	T	T		53	4	7	22
	LOC_Os08g19694
	Hap.	Variation										Number
		11797014	11793124	11793179	11793368	11795371	11795542	11796523	11797093	11797487	11798569	Deepwater	Irrigated	Rainfed-lowland	Upland	Oryza rufipogon	Oryza nivara	Oryza barthii
	hap1	A	T	G	A	A	T	T	A	G	T	17	12	27
	hap2	A	T	G	A	G	T	T	A	G	T		3	15	3
	hap3	A	T	G	G	A	T	T	A	G	C	3	5	6
	hap4	G	C	G	G	A	C	C	G	G	C							9
	hap5	G	T	A	G	A	C	C	G	G	C		33	3	3
	hap6	G	T	G	G	A	C	C	G	A	C				16
	hap7	G	T	G	G	A	C	C	G	G	C		5	17	75	42	3
	LOC_Os08g20570
	Hap.	Variation													Number
		12350383	12349667	12349711	12349721	12350150	12351271	12352578	12353429	12353728	12353804	12353939	12356530	12356986	Deepwater	Irrigated	Rainfed-lowland	Upland	Oryza rufipogon	Oryza nivara	Oryza barthii
	hap1	G	A	G	A	T	C	A	G	T	G	A	G	A	18	29	69
	hap2	G	G	A	G	T	C	G	G	C	A	C	A	A				7
	hap3	G	G	A	G	T	C	G	G	C	A	C	G	A				19	5
	hap4	G	G	G	A	T	G	G	G	C	A	A	G	A		7	7	23	8	4
	hap5	G	G	G	G	C	C	G	G	C	A	C	G	A					9		13
	hap6	G	G	G	G	T	C	G	A	C	A	A	G	T		4	7	69
	hap7	G	G	G	G	T	C	G	G	C	A	A	A	A		20	3	5	12
	hap8	T	G	G	G	T	C	G	G	C	A	C	G	A	6		14		4
	LOC_Os08g20636
	Hap.	Variation										Number
		12397314	12397679	12397827	12398350	12398367	12398411	12398562	12398853	12398895	12399121	Deepwater	Irrigated	Rainfed-lowland	Upland	Oryza rufipogon	Oryza nivara	Oryza barthii
	hap1	C	C	G	A	T	C	C	G	C	A	3		14
	hap2	G	A	T	A	T	T	T	G	A	G		6		7
	hap3	G	C	G	A	T	C	C	G	C	G		57	7	31	38
	hap4	G	C	G	A	T	T	T	A	A	G	18	40	38
	hap5	G	C	G	G	C	C	C	G	C	G							10
	LOC_Os08g23280
	Hap.	Variation									Number
		14046272	14046277	14046411	14046732	14047163	14047244	14047381	14047928	14048022	Deepwater	Irrigated	Rainfed-lowland	Upland	Oryza rufipogon	Oryza nivara	Oryza barthii
	hap1	A	A	A	C	A	G	C	G	T	5	3	16
	hap2	G	A	A	C	A	G	C	G	T				15
	hap3	G	A	A	C	G	G	C	A	T		10	4	23
	hap4	G	A	A	T	G	G	C	A	T	19	50	74
	hap5	G	A	G	C	A	G	C	G	T		50	7	14	28
	hap6	G	A	G	C	G	G	C	A	T					9	4
	hap7	G	A	G	T	G	G	C	A	T					5
	hap8	G	T	A	C	A	A	C	G	C		5	9	83
	hap9	G	T	G	C	A	A	A	G	T							12
	hap10	G	T	G	C	A	A	C	G	T					8
	LOC_Os09g24970
	Hap.	Variation							Number
		14915910	14916528	14915948	14917096	14917186	14917817	14917835	Deepwater	Irrigated	Rainfed-lowland	Upland	Oryza rufipogon	Oryza nivara	Oryza barthii
	hap1	C	T	C	A	C	G	C		12	14	6
	hap2	C	T	G	A	C	G	C	7	6	20
	hap3	C	T	G	A	C	G	T	17	5	16
	hap4	C	T	G	A	G	G	C	3
	hap5	T	C	G	A	C	A	C		35	7	55
	hap6	T	C	G	A	C	G	C					25
	hap7	T	C	G	C	C	G	C							12
	hap8	T	T	C	A	C	G	C					3
	hap9	T	T	G	A	C	G	C					9
	LOC_Os12g42040
	Hap.	Variation														Number
		26071524	26073486	26074812	26075448	26071592	26072153	26073381	26073776	26073857	26073863	26074153	26075024	26075418	26075457	Deepwater	Irrigated	Rainfed-lowland	Upland	Oryza rufipogon	Oryza nivara	Oryza barthii
	hap1	G	G	C	T	A	A	A	A	T	G	G	A	C	A		63	18	152	5
	hap2	G	G	C	T	A	A	A	A	T	G	G	A	C	C					15
	hap3	T	A	G	C	T	T	G	G	C	A	A	C	T	C	19	43	60
	hap4	T	G	C	C	A	A	A	A	T	G	G	A	C	C					4		7
	hap5	T	G	C	C	A	T	G	G	C	A	A	C	T	C					4
	LOC_Os12g42064
	Hap.	Variation						Number
		26093898	26094612	26094616	26094895	26098456	26099750	Deepwater	Irrigated	Rainfed-lowland	Upland	Oryza rufipogon	Oryza nivara	Oryza barthii
	hap1	A	A	C	C	C	A	14	44	92	21	6
	hap2	A	A	C	C	C	G		5	5	13	5	3
	hap3	A	A	C	C	T	A					6
	hap4	A	A	C	C	T	G		71	19	157	32
	hap5	A	A	C	T	C	A		4	9	7
	hap6	C	G	T	C	T	A	7
